# Supplementary material for: Results of the phase IIa RADICAL trial of the FGFR inhibitor AZD4547 in endocrine resistant breast cancer
Source: Nat Commun. 2022 Jun 10;13:3246. doi: 10.1038/s41467-022-30666-0 (PMC9187670; doi:10.1038/s41467-022-30666-0)
Supplement: Supplementary file 4 — Source data file [file 41467_2022_30666_MOESM4_ESM.xlsx]

## Sheet: Figure 1
Figure 1	Proportion of phosphate change at different time points using cycle 1 day 1 phosphate as baseline
	Recno	Clinical_Benefit	Week1	Week2	Week3	Week4	Week6
	1	Patients w/o clinical benefit	0.537037	0.0833333	0.648148	0	-0.333333
	2	Patients with clinical benefit	-0.0833334	-0.2	-0.0916667	0.025	-0.108333
	3	Patients with clinical benefit	0.647059	-0.22549	0.666667	-0.254902	-0.0098039
	4	Patients w/o clinical benefit	0.504132	-0.0661157	0.438016	-0.0495868	0.0247934
	5	Patients w/o clinical benefit	0.219178	-0.116438	0.191781	-0.0273973	-0.123288
	6	Patients with clinical benefit	1.29885	0.149425	1.35632	0.103448	0.275862
	7	Patients w/o clinical benefit	0.745098	-0.529412	-0.0294117	1.01961	0.656863
	8	Patients w/o clinical benefit	1.11494	0.0344827	1.45977	0.0114942	-0.0229885
	9	Patients w/o clinical benefit	0.6	-0.127273	0.672727	0.290909
	10	Patients w/o clinical benefit	0.556701	0.0412371	0.587629	-0.103093
	11	Patients w/o clinical benefit	0.9	-0.09	1.03	-0.18	-0.15
	12	Patients w/o clinical benefit	0.670588	0.105882	0.258823	-0.0941177	0.188235
	13	Patients with clinical benefit	0.302158	-0.0431654	0.244604	-0.107914	-0.136691
	14	Patients w/o clinical benefit	0.326531	0.0204081	0.0612244	0.0204081	-0.142857
	15	Patients w/o clinical benefit	0.961538	-0.269231	0.567308	-0.355769
	16	Patients w/o clinical benefit	1.2093	-0.155039	0.658915	-0.255814
	17	Patients w/o clinical benefit	0.528846	0.0673077	0.634615	0.0961539	0.0673077
	18	Patients w/o clinical benefit	0.853211	-0.137615	0.724771	0.12844
	19	Patients with clinical benefit	0.425926	-0.101852	0.287037	-0.231482	-0.212963
	20	Patients w/o clinical benefit	0.722772		0.673267	-0.108911
	21	Patients w/o clinical benefit	0.9	-0.0444444	0.955556	-0.0888889
	22	Patients with clinical benefit	0.407407	0.0987654	0.271605	0.0246913	-0.0123457
	23	Patients w/o clinical benefit	1.52239	0.149254	1.14925	0.19403	0.268657
	24	Patients w/o clinical benefit	0.527132	0.0077519	0.713178	-0.155039
	25	Patients w/o clinical benefit	0.179487	-0.076923	0.230769	0.008547
	26	Patients with clinical benefit	0.333333	-0.257576	0.227273	-0.333333	-0.371212
	27	Patients w/o clinical benefit	0.389381	-0.0265486	0.557522	0	0.0442477
	28	Patients with clinical benefit	0.255034	-0.0872483	0.308725	-0.0536913
	29	Patients with clinical benefit	0.438775	0.183673	0.326531	0.408163
	30	Patients w/o clinical benefit		0.104651	0.755814	0.0116279	-0.0813953
	31	Patients w/o clinical benefit	0.396226	-0.122642	0.0471699	-0.0660377	0.54717
	32	Patients w/o clinical benefit	0.445378	-0.243698	0.579832	0.168067	-0.0168068
	33	Patients with clinical benefit	0.305555	-0.0625	0.256944	0.0416666	-0.118056
	34	Patients with clinical benefit	0.488095	0.142857	0.464286	0.345238	0.22619
	35	Patients w/o clinical benefit	0.78022	0.351648	0.802198	0.21978	0.263736
	36	Patients w/o clinical benefit	0.148936	-0.255319	0.340425	-0.265957	-0.276596
	37	Patients w/o clinical benefit	0.672897		0.542056	-0.17757	-0.299065
	38	Patients w/o clinical benefit	0.70073	-0.0510949	0.255474	-0.233577	-0.0218978
	39	Patients w/o clinical benefit	0.52381	-0.154762	0.130952	0.130952	-0.0119048
	40	Patients with clinical benefit	0.669811	-0.169811	0.377359	-0.0660377	-0.0566037
	41	Patients w/o clinical benefit	0.324786	-0.008547	0.213675	-0.059829	-0.025641
	42	Patients w/o clinical benefit	0.411111
	43	Patients w/o clinical benefit	0.669014	-0.302817		-0.274648	-0.323944
	44	Patients with clinical benefit	-0.150443	0	-0.230089	-0.39823	-0.433628
	45	Patients w/o clinical benefit	1.26667	-0.0190476	1.05714	0.161905	0.2
	46	Patients w/o clinical benefit	1.4	-0.1	0.581818	0.190909	-0.0545455
	47	Patients w/o clinical benefit	0.46087	-0.0782609	0.53913	-0.0608695	-0.0695652
	48	Patients with clinical benefit	1.03676	-0.220588	0.669118	-0.404412	-0.242647
	49	Patients w/o clinical benefit	1.35593	-0.0932203	1.27966	-0.237288	1.16949
	50	Patients w/o clinical benefit	0.147826	-0.0347826	0.434783	0.0347827	-0.0434782

## Sheet: Figure 2a
Figure 2a	Swimmers Plot
	Recno	Best Response	Survival (months)	Start month of partial response	End month of partial response
	1	Stable Disease	43.1
	2	Partial response	20.6	7	19.6
	3	Stable Disease	17.5
	4	Stable Disease	13
	5	Stable Disease	12.6
	6	Stable Disease	12.4
	7	Stable Disease	11.2
	8	Stable Disease	10.9
	9	Partial response	10.1	5	10
	10	Partial response	8.8	3	8.4
	11	Stable Disease	8.2
	12	Stable Disease	7.7
	13	Stable Disease	7.6
	14	Stable Disease	6.2
	15	Stable Disease	6.1
	16	Partial response	5.9	5	5.9
	17	Stable Disease	5.8
	18	Withdraw before visit	4.8
	19	Stable Disease	4.7
	20	Stable Disease	4.6
	21	Stable Disease	4.4
	22	Stable Disease	4.2
	23	Stable Disease	4
	24	Stable Disease	3.8
	25	Unknown	3.8
	26	Stable Disease	3.7
	27	Progressive Disease	3.3
	28	Stable Disease	3.1
	29	Progressive Disease	3
	30	Stable Disease	3
	31	Partial response	3	2.7	3
	32	Stable Disease	2.9
	33	Unknown	2.8
	34	Stable Disease	2.6
	35	Stable Disease	2.6
	36	Progressive Disease	2.6
	37	Stable Disease	2.5
	38	Stable Disease	2.4
	39	Stable Disease	2.4
	40	Progressive Disease	2.3
	41	Stable Disease	2.3
	42	Stable Disease	2
	43	Progressive Disease	1.9
	44	Progressive Disease	1.8
	45	Progressive Disease	1.7
	46	Stable Disease	1.7
	47	Progressive Disease	1.6
	48	Progressive Disease	1.6
	49	Stable Disease	1.5
	50	Withdraw before visit	1.2
	51	Withdraw before visit	1.2
	52	Progressive Disease	0.3

## Sheet: Figure 2b
Figure 2b	Waterfall Plot
	i	Best response	Best percent change in tumour size
	1	PD	168.293
	2	SD	62.5
	3	PD	49.6241
	4	PD	48
	5	PD	39.2857
	6	PD	32.2581
	7	PD	30.7692
	8	PD	25.5814
	9	PD	20.8333
	10	PD	17.9105
	11	SD	16.6667
	12	SD	15.1899
	13	SD	12.5
	14	SD	10
	15	SD	9.85915
	16	SD	8.64198
	17	SD	6.12245
	18	SD	5.51181
	19	SD	4.3956
	20	SD	3.57143
	21	SD	2.53165
	22	SD	1.88679
	23	SD	1.17647
	24	SD	0
	25	SD	0
	26	SD	0
	27	SD	-2.63158
	28	SD	-2.73973
	29	SD	-4.16667
	30	SD	-5.30973
	31	SD	-6.66667
	32	SD	-6.66667
	33	SD	-12.8205
	34	SD	-13.4969
	35	SD	-13.8889
	36	SD	-17.2414
	37	SD	-19.0476
	38	PR	-21.7949
	39	PR	-22.293
	40	SD	-23.7762
	41	SD	-31.5789
	42	PR	-40.458
	43	SD	-58.6667
	44	PR	-66.6667
	45	PR	-68.3333

## Sheet: Figure3
Figure 3
index	tMAD	timepoint_new	status
1	0.0071575	baseline	PD
2	0.00868252	baseline	SD
3	0.00959346	baseline	PR
4	0.0083561	baseline	SD
5	0.0074034	baseline	SD
6	0.0605027	baseline	PR
7	0.0121639	baseline	SD
8	0.0714198	baseline	SD
9	0.199234	baseline	PD
10	0.00362155	baseline	SD
11	0.011703	baseline	SD
13	0.10566	baseline	PD
14	0.011114	baseline	SD
15		baseline	PD
16	0.022324	baseline	PD
17	0.00867083	baseline	SD
18	0.0369565	baseline	SD
19	0.0310188	baseline	PD
20	0.0144354	baseline	SD
21	0.00787396	baseline	SD
22	0.00879231	baseline	SD
23	0.0818281	baseline	SD
24	0.0117551	baseline	SD
25	0.0124521	baseline	PD
26	0.140655	baseline	PD
27	0.00602283	baseline	PR
28	0.067733	baseline	SD
29	0.00826536	baseline	PR
30	0.0174735	baseline	SD
31	0.00567912	baseline	SD
32	0.0114993	baseline	SD
33	0.0379076	baseline	SD
34	0.0292747	baseline	PD
35	0.107334	baseline	SD
36	0.106637	baseline	SD
37	0.160623	baseline	PD
38	0.0504525	baseline	PD
39	0.0161638	baseline	SD
40	0.030473	baseline	SD
43	0.0474139	baseline	PD
44	0.0247602	baseline	PR
46	0.0964412	baseline	PD
47	0.00834566	baseline	PD
48	0.0193786	baseline	SD
49	0.309965	baseline	PD
53	0.00868909	week 4	PD
54	0.00856268	week 4	SD
55	0.00356582	week 4	PR
56	0.0077263	week 4	SD
57		week 4	SD
58	0.00489881	week 4	PR
59	0.00787199	week 4	SD
60	0.059053	week 4	SD
61	0.202677	week 4	PD
62		week 4	SD
63	0.0102162	week 4	SD
65	0.146782	week 4	PD
66	0.00673515	week 4	SD
68		week 4	PD
69		week 4	SD
70	0.0923334	week 4	SD
71	0.115675	week 4	PD
72		week 4	SD
73		week 4	SD
74	0.00883434	week 4	SD
75	0.0298095	week 4	SD
76	0.00498986	week 4	SD
77	0.0118929	week 4	PD
78		week 4	PD
79	0.0116906	week 4	PR
80	0.0453266	week 4	SD
81	0.00576822	week 4	PR
82	0.00908221	week 4	SD
83		week 4	SD
84	0.00901021	week 4	SD
85	0.00436991	week 4	SD
86	0.0232367	week 4	PD
87	0.0328828	week 4	SD
88	0.0156366	week 4	SD
89	0.183522	week 4	PD
90	0.0542958	week 4	PD
91	0.0140733	week 4	SD
92	0.0132105	week 4	SD
94	0.147423	week 4	PD
95	0.00908112	week 4	PR
96	0.0134565	week 4	PD
97		week 4	PD
98	0.00596322	week 4	SD
99	0.096289	week 4	PD
100	0.0104311	week 6	PD
101	0.0102244	week 6	SD
102	0.00614571	week 6	PR
103	0.00766579	week 6	SD
104	0.0111413	week 6	SD
105	0.00542835	week 6	PR
106	0.0132187	week 6	SD
107	0.0230825	week 6	SD
108	0.00830838	week 6	SD
109	0.184094	week 6	PD
110	0.00930848	week 6	SD
112	0.0429628	week 6	PD
113		week 6	SD
114	0.0689066	week 6	SD
115	0.0637507	week 6	PD
116		week 6	SD
117		week 6	SD
118	0.0111413	week 6	SD
119	0.0277902	week 6	SD
120	0.00641235	week 6	SD
121		week 6	PD
122	0.0047567	week 6	PR
123	0.066125	week 6	SD
124		week 6	SD
125	0.0061686	week 6	SD
126	0.012991	week 6	SD
127	0.00531514	week 6	SD
128	0.0397989	week 6	PD
129	0.121411	week 6	SD
130		week 6	SD
131	0.182994	week 6	PD
132	0.0783165	week 6	PD
133	0.00931635	week 6	SD
134	0.0193473	week 6	SD
135	0.139129	week 6	PD
136	0.00896948	week 6	PR
137	0.0298345	week 6	PD
138	0.00485566	week 6	PD
139	0.00655336	week 6	SD
140	0.249412	week 6	PD

## Sheet: Table 2
Table 2
Patient No	description_AE	severity	relation_AE	expectedness_AE
1	raised ALT in blood	Grade 1	Possibly	Expected
1	raised phosphate level in blood	Grade 1	Probably	Expected
1	patient needs to wear glasses more	Grade 1	Possibly	Unexpected
1	dry eyes	Grade 1	Probably	Expected
1	dry mouth	Grade 1	Probably	Expected
1	altered taste	Grade 1	Probably	Expected
1	mucous nasal yellow discharge	Grade 1	Possibly	Expected
1	nausea	Grade 1	Possibly	Expected
1	vomiting	Grade 1	Possibly	Expected
2	raised AST in blood	Grade 1	Possibly	Expected
2	raised ast in blood	Grade 1	Possibly	Expected
2	raised ALP in blood	Grade 1	Possibly	Expected
2	raised aLP in blood	Grade 1	Possibly	Expected
2	RPED Left eye	Grade 1	Definitely	Expected
2	RPED Right Eye	Grade 1	Definitely	Expected
2	xerostomia	Grade 1	Probably	Expected
2	metallic taste in mouth	Grade 1	Possibly	Expected
3	loss of taste buds - can only taste curry	Grade 1	Definitely	Expected
3	raised ALT in blood	Grade 1	Probably	Expected
3	Increased alanine aminotransferase in blood	Grade 2	Possibly	Expected
3	hair loss	Grade 1	Possibly	Expected
3	hair thinning	Grade 1	Possibly	Expected
3	grey hair has fallen out and replaced by dark hair	Grade 1	Probably	Expected
3	Increased Aspartate aminotransferase in blood	Grade 1	Possibly	Expected
3	raised AST in blood	Grade 1	Probably	Expected
3	Low albumin level in blood	Grade 1	Probably	Expected
3	Low albumin level in blood	Grade 1	Probably	Expected
3	Low albumin level in blood	Grade 1	Probably	Expected
3	Low albumin level in the blood	Grade 1	Probably	Expected
3	lowered albumin in blood	Grade 1	Probably	Expected
3	Raised Calcium level in blood	Grade 1	Definitely	Expected
3	Raised phosphate level in blood	Grade 1	Definitely	Expected
3	Raised phosphate level in blood	Grade 1	Definitely	Expected
3	raised phosphate levels in blood	Grade 1	Probably	Expected
3	Raised calcium phosphate ratio.	Grade 1	Definitely	Expected
3	constipation	Grade 1	Possibly	Expected
3	diarrhoea	Grade 1	Possibly	Expected
3	dry eyes	Grade 1	Probably	Expected
3	dry feet and toes (skin)	Grade 1	Possibly	Expected
3	dry finger tips (skin)	Grade 1	Probably	Expected
3	indigestion	Grade 1	Possibly	Expected
3	intermittent nose bleeds	Grade 1	Definitely	Expected
3	nail changes	Grade 2	Probably	Expected
3	Increased platelet level in blood	Grade 1	Possibly	Expected
4	Raised ALT in blood	Grade 1	Possibly	Expected
4	raised ALT in blood	Grade 1	Possibly	Expected
4	raised alt in blood	Grade 1	Possibly	Expected
4	unable to eat ?viral	Grade 2	Possibly	Expected
4	lowered albumin in blood	Grade 1	Possibly	Expected
4	low magnesium in blood	Grade 1	Possibly	Expected
4	raised phosphate level in blood	Grade 1	Probably	Expected
4	raised phosphate in blood	Grade 1	Probably	Expected
4	high phosphate calcium ratio	Grade 1	Probably	Expected
4	constipation	Grade 1	Possibly	Expected
4	RPED left eye	Grade 1	Probably	Expected
4	RPED right eye	Grade 1	Probably	Expected
4	dry mouth	Grade 1	Probably	Expected
4	sore tongue	Grade 1	Probably	Expected
4	High Blood Pressure	Grade 1	Possibly	Expected
4	High Blood Pressure	Grade 1	Possibly	Expected
4	reduction in taste buds	Grade 1	Probably	Expected
4	Ulcers on tongue	Grade 1	Probably	Expected
4	sore throat - ?viral	Grade 2	Possibly	Expected
5	hair thinning	Grade 1	Probably	Expected
5	Raised AST in the blood	Grade 1	Possibly	Expected
5	Low albumin in blood	Grade 1	Possibly	Expected
5	Low albumin in the blood	Grade 1	Possibly	Expected
5	raise in ALP in blood	Grade 1	Possibly	Expected
5	raised calcium (adjusted) in blood	Grade 1	Possibly	Expected
5	Low inorganic phosphate in the blood.	Grade 1	Possibly	Expected
5	raised phosphate in blood	Grade 1	Possibly	Expected
5	raised phosphate in blood	Grade 1	Probably	Expected
5	calcium phosphate ratio raised	Grade 1	Probably	Expected
5	constipation	Grade 1	Probably	Expected
5	stiff joints globally	Grade 1	Possibly	Expected
5	very stiff in pelvis and lower back with minor pain	Grade 1	Possibly	Expected
5	global stiffness	Grade 1	Possibly	Expected
5	nails starting to lift (white in colour)	Grade 1	Definitely	Expected
6	alopecia	Grade 2	Probably	Expected
6	Low albumin in blood	Grade 1	Probably	Expected
6	Low albumin in blood	Grade 1	Probably	Expected
6	Low albumin level in the blood	Grade 1	Probably	Expected
6	Low Phosphate level in blood	Grade 2	Probably	Expected
6	Raised Inorganic phosphate level	Grade 1	Definitely	Expected
6	Raised phosphate in the blood	Grade 1	Probably	Expected
6	Increased Blood Pressure	Grade 1	Possibly	Expected
6	raised calcium phosphate product	Grade 1	Probably	Expected
6	raised calcium phosphate product	Grade 1	Probably	Expected
6	dry eyes	Grade 2	Probably	Expected
6	dry mouth	Grade 2	Possibly	Expected
6	Heartburn	Grade 1	Possibly	Unexpected
6	fatigue	Grade 2	Possibly	Expected
6	Mouth Ulcers and pain	Grade 2	Possibly	Expected
6	nail changes	Grade 1	Definitely	Expected
6	Tingling sensation around neck	Grade 1	Possibly	Expected
6	white blood decreased	Grade 1	Possibly	Expected
7	Raised Calcium level in blood	Grade 1	Definitely	Expected
7	Raised calcium level in the blood	Grade 1	Probably	Expected
7	Raised Calcium level in blood	Grade 2	Definitely	Expected
7	Low magnesium level in blood	Grade 2	Definitely	Expected
7	Raised phosphate level in the blood.	Grade 1	Definitely	Expected
7	Raised phosphate level in the blood	Grade 1	Probably	Expected
7	Raised Phosphate level in blood	Grade 2	Definitely	Expected
7	Raised phosphate level in blood.	Grade 2	Definitely	Expected
7	Raised calcium phosphate level in blood	Grade 1	Definitely	Expected
7	raised calcium phosphate product	Grade 2	Definitely	Expected
7	raised calcium:phosphate level	Grade 2	Definitely	Expected
7	RPE detachment- central serous retinopathy. Left eye	Grade 1	Definitely	Expected
7	RPE detachment- central serous retinopathy. Left eye	Grade 1	Definitely	Expected
7	RPE detachment- central serous retinopathy. Right eye	Grade 1	Definitely	Expected
7	RPE detachment- central serous retinopathy. Right eye	Grade 1	Definitely	Expected
7	High Blood Pressure	Grade 1	Possibly	Expected
8	Low albumin level in the blood	Grade 1	Probably	Expected
8	Raised Calcium level in the blood	Grade 1	Probably	Expected
8	Raised phosphate level in the blood	Grade 1	Probably	Expected
8	raised phosphate level	Grade 2	Probably	Expected
8	Raised Calcium phosphate product	Grade 1	Probably	Expected
8	Raised calcium phosphate product <4.5	Grade 1	Probably	Expected
8	dyspepsia	Grade 2	Possibly	Expected
9	Low calcium level in the blood	Grade 1	Probably	Expected
9	High calcium level in the blood	Grade 1	Probably	Expected
9	High Creatinine level in the blood	Grade 1	Possibly	Expected
9	High creatinine level in the blood	Grade 1	Possibly	Expected
9	Low magnesium level in the blood	Grade 1	Possibly	Expected
9	High phosphate level in the blood	Grade 1	Probably	Expected
9	raised calcium phosphate product	Grade 1	Probably	Expected
9	High blood pressure	Grade 1	Possibly	Expected
10	diarrhoea	Grade 1	Possibly	Expected
10	dizziness (intermittent)	Grade 1	Possibly	Expected
10	dyspepsia	Grade 1	Possibly	Expected
10	ear infection	Grade 2	Possibly	Unexpected
10	sore tongue (intermittent)	Grade 1	Possibly	Expected
10	hyperphosphataemia	Grade 1	Possibly	Expected
10	iritis	Grade 2	Possibly	Expected
10	tongue ulcer	Grade 1	Possibly	Expected
10	urinary tract infection	Grade 2	Possibly	Unexpected
10	urinary tract infection	Grade 2	Possibly	Unexpected
10	vomiting	Grade 1	Possibly	Expected
11	alopecia	Grade 1	Possibly	Expected
11	retinal pigment epithelial detachment - left eye	Grade 1	Probably	Expected
11	loose stools	Grade 1	Possibly	Expected
11	loose stools	Grade 1	Possibly	Expected
11	dizziness (intermittent)	Grade 1	Possibly	Expected
11	dry mouth	Grade 1	Possibly	Expected
11	dry mouth	Grade 2	Possibly	Expected
11	dry skin	Grade 1	Possibly	Expected
11	fatigue	Grade 2	Possibly	Expected
11	fatigue	Grade 3	Possibly	Expected
11	headache	Grade 1	Possibly	Expected
11	hypercalcaemia	Grade 1	Probably	Expected
11	hyperphosphataemia	Grade 1	Possibly	Expected
11	hyperphosphataemia	Grade 2	Probably	Expected
11	mouth ulcers	Grade 1	Possibly	Expected
11	nausea (intermittent)	Grade 1	Possibly	Expected
11	nausea (intermittent)	Grade 1	Possibly	Expected
12	ALT increase	Grade 1	Probably	Expected
12	ALT increase	Grade 2	Probably	Expected
12	anaemia	Grade 2	Probably	Expected
12	arthralgia	Grade 1	Probably	Unexpected
12	AST increase	Grade 3	Probably	Expected
12	ALP increase	Grade 3	Possibly	Expected
12	bilirubin increase	Grade 1	Probably	Expected
12	bilirubin increase	Grade 2	Possibly	Expected
12	phosphate increase	Grade 1	Probably	Expected
12	dry mouth	Grade 1	Probably	Expected
12	nausea	Grade 1	Probably	Unexpected
13	increased ALT	Grade 2	Possibly	Expected
13	increased AST	Grade 2	Possibly	Expected
13	increased AST	Grade 2	Possibly	Expected
13	increased ALP	Grade 1	Probably	Expected
13	anorexia	Grade 1	Possibly	Expected
13	anorexia	Grade 2	Possibly	Expected
13	anorexia	Grade 2	Possibly	Expected
13	RPED right eye	Grade 1	Possibly	Expected
13	diarrhoea (intermittent)	Grade 1	Possibly	Expected
13	dry mouth	Grade 1	Possibly	Expected
13	dry skin	Grade 2	Possibly	Expected
13	fatigue	Grade 1	Possibly	Expected
13	fatigue	Grade 2	Possibly	Expected
13	fatigue	Grade 2	Possibly	Expected
13	fatigue	Grade 2	Possibly	Expected
13	hypocalcaemia	Grade 1	Possibly	Expected
13	nausea	Grade 2	Possibly	Expected
13	nausea	Grade 2	Possibly	Expected
13	neutropenia	Grade 1	Possibly	Expected
13	neutropenia	Grade 1	Possibly	Expected
13	neutropenia	Grade 2	Possibly	Expected
13	weight loss	Grade 1	Possibly	Expected
14	raised ALT	Grade 1	Possibly	Expected
14	raised AST	Grade 1	Possibly	Expected
14	constipation	Grade 1	Possibly	Expected
14	change of taste	Grade 1	Probably	Expected
14	change of taste	Grade 2	Possibly	Expected
14	hyperphosphataemia	Grade 1	Probably	Expected
14	hyperphosphataemia	Grade 1	Probably	Expected
14	cramps feet/calves	Grade 1	Probably	Unexpected
14	oesophageal mucositis	Grade 1	Probably	Expected
14	suspected oesophageal mucositis	Grade 1	Probably	Expected
14	oesophageal mucositis	Grade 2	Probably	Expected
14	oesophageal mucositis	Grade 3	Probably	Expected
14	oral candidiasis	Grade 1	Possibly	Expected
14	macular rash (back)	Grade 1	Probably	Expected
14	macular rash (chest)	Grade 1	Probably	Expected
15	dry mouth	Grade 1	Probably	Expected
15	dry skin	Grade 1	Probably	Expected
16	Dry mouth	Grade 1	Possibly	Expected
17	increased phosphate	Grade 2	Definitely	Expected
17	Mild Punctate erosions on cornea causing irritation - no ulcer. (both eyes)		Probably	Expected
17	Diarrhoea	Grade 1	Possibly	Expected
17	Dry eyes	Grade 1	Possibly	Expected
17	Dry mouth	Grade 1	Definitely	Expected
17	Nose bleeds (slight)	Grade 1	Probably	Unexpected
17	Tongue - sensitive	Grade 1	Possibly	Expected
17	Pain in toes	Grade 1	Definitely	Expected
17	Tongue - Furry	Grade 1	Possibly	Expected
17	Blurred vision	Grade 1	Possibly	Expected
17	Vaginal dryness	Grade 1	Definitely	Expected
18	Retinal epithelial pigment detachment (both eyes)	Grade 2	Probably	Unexpected
18	Nose bleeding	Grade 1	Possibly	Expected
18	Eye abnormality - yellowish deposit beneath fovea (right and left)	Grade 2	Probably	Unexpected
18	Numbness top lip	Grade 1	Possibly	Unexpected
18	Mouth ulcers	Grade 1	Possibly	Expected
18	Leg ache - no pain	Grade 1	Possibly	Expected
18	Tongue ulcers	Grade 1	Possibly	Expected
18	Ulcer on tongue	Grade 1	Possibly	Expected
18	Tongue ulcer	Grade 1	Probably	Expected
19	Elevated phophate	Grade 1	Definitely	Expected
19	Elevated phosphate	Grade 1	Definitely	Expected
19	Mild cataract (right and left eyes)	Grade 2	Possibly	Unexpected
19	Diarrhoea	Grade 1	Definitely	Expected
19	Diarrhoea	Grade 1	Definitely	Expected
19	Diarrhoea	Grade 1	Definitely	Expected
19	Diarrhoea	Grade 1	Definitely	Expected
19	Diarrhoea	Grade 1	Probably	Expected
19	Diarrhoea	Grade 2	Probably	Expected
19	Tongue sensitive	Grade 1	Probably	Expected
19	Mouth sore	Grade 1	Probably	Expected
19	Sore throat	Grade 1	Probably	Expected
19	Palm of hands sore and dry	Grade 1	Probably	Expected
19	Palms of hands sore and dry	Grade 1	Probably	Expected
19	Serous central retinal elevation/detatchment (both eyes)	Grade 2	Definitely	Expected
19	Blurred vision	Grade 1	Definitely	Expected
20	Hair loss	Grade 1	Possibly	Expected
20	Anaemia	Grade 1	Possibly	Unexpected
20	Anaemia	Grade 3	Possibly	Unexpected
20	Left breast getting smaller	Grade 1	Possibly	Unexpected
20	Diarrhoea	Grade 1	Probably	Expected
20	Taste changes	Grade 1	Probably	Expected
20	Indigestion	Grade 1	Possibly	Unexpected
20	Indigestion	Grade 1	Possibly	Expected
20	Indigestion	Grade 1	Probably	Expected
20	Epistaxis (intermittent)	Grade 1	Probably	Unexpected
20	Nose bleed	Grade 1	Probably	Unexpected
20	nose bleeds	Grade 1	Probably	Unexpected
20	Dry lips	Grade 1	Probably	Expected
20	Thrombocytopaenia	Grade 1	Possibly	Unexpected
21	Abdominal pain	Grade 1	Possibly	Unexpected
21	Abdominal pain	Grade 1	Possibly	Unexpected
21	Hair loss	Grade 1	Probably	Expected
21	constipation	Grade 1	Probably	Expected
21	Asymptomatic RPDE (affecting right macula region)	Grade 1	Definitely	Expected
21	Dry mouth	Grade 1	Definitely	Expected
21	Taste changes	Grade 1	Definitely	Expected
21	Sore tongue	Grade 1	Definitely	Expected
21	Dry nostrils	Grade 1	Definitely	Expected
22	Retinal pigment epithelial detachment (RPED) (left and right eye)	Grade 1	Definitely	Expected
22	Dry mouth	Grade 1	Probably	Expected
22	Hyperphosphatemia	Grade 1	Definitely	Expected
22	Dry nose	Grade 1	Probably	Expected
22	Spot on tongue	Grade 1	Probably	Expected
23	Alanine aminotransferase increased	Grade 1	Possibly	Unexpected
23	Dry mouth	Grade 1	Possibly	Expected
23	Taste changes	Grade 1	Probably	Expected
23	Intermitent mouth ulcers	Grade 1	Definitely	Expected
23	Mouth Ulcers	Grade 1	Possibly	Expected
23	Mouth Ulcer	Grade 1	Probably	Expected
23	Mouth Ulcer	Grade 1	Probably	Expected
23	Mouth Ulcer	Grade 1	Probably	Expected
23	Mouth ulcer	Grade 1	Probably	Expected
23	Mouth ulcers	Grade 1	Probably	Expected
23	mouth ulcers	Grade 1	Probably	Expected
23	Nail infection	Grade 1	Possibly	Unexpected
23	Toenail removal (big toes both feet)		Possibly	Expected
24	Hair falling out	Grade 1	Definitely	Expected
24	Taste changes	Grade 1	Definitely	Expected
24	Heart burn	Grade 1	Definitely	Expected
24	Weight loss	Grade 1	Possibly	Unexpected
24	Weight loss	Grade 2	Possibly	Unexpected
25	Diarrhoea	Grade 1	Probably	Expected
25	Mucositis	Grade 1	Possibly	Expected
25	Discoloured finger nail (right middle finger)	Grade 1	Possibly	Expected
25	discoloured toe nails (right big toe, left 4th toe)	Grade 1	Possibly	Expected
25	Toe nail came off (Right big toe)	Grade 1	Possibly	Expected
25	Oral thrush	Grade 1	Possibly	Unexpected
25	Oral thrush	Grade 1	Possibly	Unexpected
25	Paronychia	Grade 1	Definitely	Expected
25	Paronychia	Grade 2	Definitely	Expected
26	Constipation	Grade 1	Possibly	Unexpected
26	Cough	Grade 1	Possibly	Unexpected
26	Indigestion	Grade 1	Possibly	Expected
26	Indigestion	Grade 1	Possibly	Expected
26	Indigestion	Grade 2	Possibly	Expected
26	Fatigue	Grade 1	Probably	Expected
26	Blurred vision	Grade 1	Possibly	Unexpected
27	Hair loss	Grade 1	Probably	Unexpected
27	Hair loss	Grade 2	Definitely	Unexpected
27	High phosphate	Grade 1	Definitely	Expected
27	Eye disorders - Other , corneal oedema and epithelial erosion	Grade 1	Definitely	Unexpected
27	Dry eyes	Grade 1	Probably	Expected
27	Dry eyes	Grade 2	Definitely	Expected
27	Taste changes	Grade 1	Probably	Expected
27	Taste changes	Grade 1	Probably	Expected
27	Occasional epistaxis	Grade 1	Possibly	Expected
27	Keratitis	Grade 2	Definitely	Expected
27	Keratitis	Grade 2	Probably	Expected
27	Mucositis	Grade 1	Probably	Expected
27	Nail discoloration/Onycholysis	Grade 1	Definitely	Unexpected
27	Palmar plantar syndrome	Grade 1	Definitely	Expected
27	Palmar-plantar eythrodysesthesia	Grade 2	Definitely	Expected
27	Paronychia (infected)	Grade 2	Probably	Expected
27	Corneal ulcer	Grade 3	Probably	Expected
28	Dry mouth	Grade 1	Probably	Expected
28	Dry mouth	Grade 2	Definitely	Expected
28	Indigestion (intermittent)	Grade 1	Possibly	Unexpected
28	Epistaxis	Grade 1	Possibly	Unexpected
28	Epistaxis (intermittent)	Grade 1	Possibly	Unexpected
28	Haemoptysis	Grade 1	Possibly	Unexpected
28	Haemorrhoid flare	Grade 1	Possibly	Expected
28	Hyperphophatemia	Grade 1	Definitely	Expected
28	Hyperphosphataemia	Grade 1	Probably	Expected
28	Mucositis	Grade 1	Probably	Expected
28	Myalgias	Grade 1	Probably	Expected
28	Sore throat	Grade 1	Probably	Expected
29	Alopecia	Grade 2	Definitely	Unexpected
29	Arthralgia	Grade 1	Probably	Unexpected
29	Increased phosphate	Grade 1	Definitely	Expected
29	Increased phosphate	Grade 1	Definitely	Expected
29	Constipation	Grade 1	Possibly	Expected
29	Facial flushing	Grade 1	Possibly	Unexpected
29	Sweats	Grade 1	Possibly	Unexpected
29	Lethargy	Grade 1	Possibly	Expected
29	Lethargy	Grade 3	Possibly	Expected
29	Neurotoxicity	Grade 1	Probably	Unexpected
29	Onycholysis	Grade 1	Probably	Expected
29	Stomatitis	Grade 2	Probably	Expected
30	Alopecia	Grade 1	Possibly	Expected
30	Decreased appetite	Grade 1	Possibly	Expected
30	RPED	Grade 1	Possibly	Expected
30	Dry eyes	Grade 1	Possibly	Expected
30	Dry mouth	Grade 1	Possibly	Expected
30	Dry skin	Grade 1	Possibly	Expected
30	Heartburn	Grade 1	Possibly	Unexpected
30	Swollen ankle	Grade 1	Possibly	Unexpected
30	Lethargy	Grade 1	Possibly	Expected
30	Nausea	Grade 1	Possibly	Expected
30	Bilateral leg oedema	Grade 1	Possibly	Expected
30	Oncholysis	Grade 1	Definitely	Expected
30	Stomatitis	Grade 2	Possibly	Expected
30	hypokinesis of the mid anterospetal LV region	Grade 1	Definitely	Unexpected
31	Alopecia	Grade 2	Possibly	Expected
31	RPED - left eye	Grade 2	Definitely	Expected
31	Taste changes	Grade 1	Probably	Unexpected
31	Nose bleeds	Grade 1	Probably	Unexpected
31	Acid reflux	Grade 1	Possibly	Unexpected
31	Nail changes	Grade 1	Probably	Unexpected
31	Corneal ulcer	Grade 1	Possibly	Unexpected
32	Alopecia	Grade 1	Probably	Expected
32	Altered taste	Grade 1	Probably	Unexpected
32	Nose bleeds	Grade 1	Probably	Unexpected
32	Headache	Grade 1	Possibly	Expected
32	Hyperphosphateamia	Grade 1	Definitely	Expected
32	Nausea	Grade 1	Definitely	Expected
33	Alopecia	Grade 1	Definitely	Expected
33	Increased phosphate	Grade 1	Definitely	Expected
33	Constipation	Grade 1	Possibly	Expected
33	Anorexia	Grade 1	Definitely	Expected
33	Dry eyes	Grade 1	Probably	Expected
33	Dry Mouth	Grade 1	Possibly	Expected
33	Dry skin	Grade 1	Possibly	Expected
33	Altered taste	Grade 1	Definitely	Unexpected
33	Reduced LV function	Grade 1	Probably	Unexpected
33	Nail discolouration	Grade 1	Possibly	Expected
33	Nausea	Grade 1	Probably	Expected
33	Disturbance of RPE at foveal - both eyes	Grade 1	Definitely	Unexpected
33	sub-foveal elevation of interdigitation zone/photoreceptors	Grade 1	Possibly	Unexpected
33	stomatitis	Grade 1	Definitely	Expected
33	Vomiting	Grade 1	Probably	Expected
34	Alopecia	Grade 1	Probably	Expected
34	Increased phosphate	Grade 1	Definitely	Expected
34	Increased phosphate	Grade 1	Definitely	Expected
34	Altered taste	Grade 1	Probably	Unexpected
34	Tearing of eyes	Grade 1	Definitely	Unexpected
34	mucositis	Grade 2	Definitely	Expected
34	Paronychia	Grade 1	Possibly	Expected
34	Rash on face, neck and arms	Grade 1	Definitely	Expected
34	Scalp irritation	Grade 1	Probably	Unexpected
34	Stomatitis	Grade 1	Definitely	Expected
34	Weight loss	Grade 1	Definitely	Expected
35	hair thinning	Grade 1	Definitely	Expected
35	Drusen like disturbances - multiple within macular area - both eyes	Grade 1	Definitely	Unexpected
35	Mitral valve regurgitation	Grade 1	Definitely	Unexpected
35	Onycholysis	Grade 1	Definitely	Expected
35	multifocal areas of photorecpetor disruption - bilateral asymptomatic - both eyes	Grade 1	Definitely	Unexpected
35	weight gain	Grade 1	Definitely	Unexpected
36	joint pain	Grade 2	Definitely	Unexpected
36	decreased appetite	Grade 1	Definitely	Expected
36	anorexia	Grade 2	Possibly	Unexpected
36	Heartburn	Grade 1	Possibly	Expected
36	nail changes	Grade 1	Definitely	Expected
36	nausea	Grade 1	Possibly	Expected
36	Palmar planter erythema	Grade 2	Definitely	Unexpected
36	stomatitis	Grade 1	Definitely	Expected
36	stomatitis	Grade 2	Definitely	Expected
36	Vomiting	Grade 1	Possibly	Expected
36	weight loss	Grade 1	Definitely	Expected
37	Alopecia	Grade 1	Definitely	Expected
37	Elevated calcium	Grade 1	Definitely	Expected
37	Intermittent constipation	Grade 1	Possibly	Expected
37	Dry mouth	Grade 1	Definitely	Expected
37	Hyperphosphatemia	Grade 2	Definitely	Expected
37	Nausea	Grade 1	Definitely	Expected
37	Onycholysis	Grade 1	Definitely	Expected
38	Joint pain	Grade 1	Possibly	Unexpected
38	Increased phosphate	Grade 1	Definitely	Expected
38	Increased phosphate	Grade 1	Definitely	Expected
38	Lightheaded	Grade 1	Possibly	Unexpected
39	Constipation	Grade 1	Possibly	Expected
39	Diarrhoea	Grade 1	Possibly	Expected
39	lethargy	Grade 1	Possibly	Expected
40	Abdominal fullness	Grade 1	Probably	Unexpected
40	Loss of taste	Grade 1	Definitely	Unexpected
40	Alopecia	Grade 1	Definitely	Expected
40	Constipation	Grade 1	Probably	Expected
40	Low appetite	Grade 1	Probably	Expected
40	Dry mouth	Grade 1	Probably	Expected
40	Dry skin	Grade 1	Probably	Expected
40	Hyperphosphateamia	Grade 1	Definitely	Expected
40	Nail changes	Grade 1	Probably	Expected
40	Hand foot syndrome	Grade 2	Probably	Expected
41	lethargy	Grade 1	Possibly	Expected
42	Reduced appetite	Grade 1	Definitely	Expected
42	Dry mouth sores	Grade 1	Possibly	Expected
42	Nausea	Grade 1	Probably	Expected
42	Bilateral elavation of interdigitation zone (sub foveal)	Grade 1	Definitely	Expected
42	Bilateral hypopigmented spot at fovea	Grade 1	Definitely	Unexpected
42	Stomatitis	Grade 1	Possibly	Expected
43	Fatigue	Grade 1	Possibly	Expected
43	Hyperphosphateamia	Grade 1	Definitely	Expected
43	Stomatitis	Grade 1	Probably	Expected
44	Constipation	Grade 1	Possibly	Expected
44	Anorexia	Grade 1	Definitely	Expected
44	Reduced appetite	Grade 1	Definitely	Expected
44	Anorexia	Grade 1	Possibly	Expected
44	Anorexia	Grade 1	Possibly	Expected
44	Dry eyes	Grade 1	Probably	Expected
44	Dry mouth	Grade 1	Probably	Expected
44	Altered taste	Grade 1	Definitely	Expected
44	Nausea	Grade 1	Possibly	Expected
44	Stomatitis	Grade 1	Possibly	Expected
44	Stomatitis	Grade 2	Probably	Expected
45	Alopecia	Grade 1	Definitely	Expected
45	Elevated calcium	Grade 2	Definitely	Expected
45	Anorexia	Grade 2	Definitely	Expected
45	Dry mouth	Grade 1	Possibly	Expected
45	Dry skin	Grade 1	Possibly	Expected
45	Reflux	Grade 1	Possibly	Unexpected
45	Hyperphosphatemia	Grade 2	Definitely	Expected
45	Hyperphosphatemia	Grade 2	Probably	Expected
45	Eye keratitis	Grade 1	Definitely	Expected
45	Eye keratitis	Grade 2	Probably	Expected
45	Lethargy	Grade 1	Possibly	Expected
45	Sub-foveal elevation of interdigitation zone - both eyes	Grade 1	Definitely	Expected
46	both eyes eyelashes and eyebrows are grown up more, are longer and curled.	Grade 1	Possibly	Unexpected
46	onycholysis 2nd finger left hand	Grade 1	Probably	Expected
46	thrombocytopenia	Grade 1	Probably	Expected
47	abdominal pain	Grade 1	Possibly	Expected
47	diarrhea	Grade 1	Possibly	Expected
47	dRY mOUTH	Grade 1	Definitely	Expected
48	alopecia	Grade 2	Possibly	Expected
48	Knee Pain bilateral	Grade 2	Probably	Unexpected
48	Xerostomia	Grade 1	Definitely	Expected
48	Dry Mouth	Grade 1	Possibly	Expected
48	dry mouth	Grade 1	Possibly	Expected
48	dry mouth	Grade 1	Possibly	Expected
48	xerostomia	Grade 1	Probably	Expected
48	Fatigue	Grade 1	Possibly	Expected
48	Fatigue	Grade 1	Probably	Expected
48	Fatigue	Grade 2	Possibly	Expected
48	nail dystrophy	Grade 2	Possibly	Expected
48	Palmer Skin Toxicity	Grade 2	Definitely	Unexpected
49	fatigue	Grade 2	Possibly	Expected
49	NAUSEA	Grade 1	Possibly	Expected
50	Hair loss	Grade 2	Definitely	Expected
50	Increased AST	Grade 1	Possibly	Unexpected
50	Increased ALP	Grade 1	Possibly	Unexpected
50	Mildly aneurysmal interatrial septum	Grade 1	Possibly	Unexpected
50	Mouth Ulcers	Grade 1	Probably	Expected
50	Mouth ulcers	Grade 1	Probably	Expected
50	Leg Cramps	Grade 1	Definitely	Expected
50	Foot Cramps	Grade 1	Probably	Expected
50	Foot cramps	Grade 1	Probably	Expected
50	Nail Damage	Grade 1	Definitely	Expected
50	Ulcers on tongue	Grade 1	Probably	Expected
50	Vomiting	Grade 1	Possibly	Expected
50	Vomiting	Grade 1	Possibly	Expected

## Sheet: Table 3
Table 3
Legend: SD = Stable Disease; PR = Partial Response; PD = Progressive Disease
Record No.	diameter_baseline_c	diameter_wk6_c	response_wk6_c	prop_change_wk6_c	diameter_wk12_c	response_wk12_c	prop_change_wk12_c	diameter_wk20_c	response_wk20_c	prop_change_wk20_c	diameter_wk28_c	response_wk28_c	prop_change_wk28_c
1	21	21	SD	0		PD before visit			PD before visit			PD before visit
2	73	73	SD	0	71	SD	-0.0273973	72	SD	-0.0136986	75	SD	0.0273973
3	21	19	SD	-0.0952381	19	SD	-0.0952381	19	SD	-0.0952381	19	SD	-0.0952381
4	12	14	SD	0.166667	16	PD	0.333333	16	PD before visit	0.333333	16	PD before visit	0.333333
5	53	54	SD	0.0188679	58	SD	0.0943396		PD before visit			PD before visit
6	75	63	SD	-0.16	62	SD	-0.173333	53	SD	-0.293333	53	SD	-0.293333
7	81	88	SD	0.0864198	103	PD	0.271605	103	PD before visit	0.271605	103	PD before visit	0.271605
8	24	39	SD	0.625	67	PD	1.79167	67	PD before visit	1.79167	67	PD before visit	1.79167
9	127	134	SD	0.0551181		PD before visit			PD before visit			PD before visit
10	48	54	SD	0.125	56	SD	0.166667	56	SD	0.166667		PD before visit
11	38	26	SD	-0.31579	37	PD	-0.0263158	37	PD before visit	-0.0263158	37	PD before visit	-0.0263158
12	89		withdraw before visit			withdraw before visit			withdraw before visit			withdraw before visit
13	28	39	PD	0.392857	39	PD before visit	0.392857	39	PD before visit	0.392857	39	PD before visit	0.392857
14	20	21	SD	0.05	22	SD	0.1	20	SD	0	23	SD	0.15
15	79	91	SD	0.151899		PD before visit			PD before visit			PD before visit
16	41	110	PD	1.68293	110	PD before visit	1.68293	110	PD before visit	1.68293	110	PD before visit	1.68293
17	36	31	SD	-0.138889		withdraw before visit			withdraw before visit			withdraw before visit
18	78	73	SD	-0.0641026	61	PR	-0.217949		withdraw before visit			withdraw before visit
19	65	85	PD	0.307692	85	PD before visit	0.307692	85	PD before visit	0.307692	85	PD before visit	0.307692
20	15	17	SD	0.133333	14	SD	-0.0666667	15	SD	0	15	SD	0
21	24	23	SD	-0.0416667		withdraw before visit			withdraw before visit			withdraw before visit
22	38	37	SD	-0.0263158		withdraw before visit			withdraw before visit			withdraw before visit
23	79	88	SD	0.113924	96	SD	0.21519	91	SD	0.151899	84	SD	0.0632911
24	73	76	SD	0.0410959	73	SD	0	74	PD	0.0136986	74	PD before visit	0.0136986
25	72	87	PD	0.208333	87	PD before visit	0.208333	87	PD before visit	0.208333	87	PD before visit	0.208333
26			SD			PD before visit			PD before visit			PD before visit
27	24	23	SD	-0.0416667	22	SD	-0.0833333	20	SD	-0.166667	14	PR	-0.416667
28	91	95	SD	0.043956	106	SD	0.164835		PD before visit			PD before visit
29
30	71	78	SD	0.0985916	79	SD	0.112676	83	SD	0.169014	83	SD	0.169014
31			withdraw before visit			withdraw before visit			withdraw before visit			withdraw before visit
32	62	82	PD	0.322581	82	PD before visit	0.322581	82	PD before visit	0.322581	82	PD before visit	0.322581
33	15	14	SD	-0.0666667	15	SD	0	15	SD	0		withdraw before visit
34	28	29	SD	0.0357143	32	SD	0.142857	33	SD	0.178571	32	SD	0.142857
35	131	113	SD	-0.137405	110	SD	-0.160305		PR		86	PR	-0.343512
36
37	113	107	SD	-0.0530973	110	PD	-0.0265487	110	PD before visit	-0.0265487	110	PD before visit	-0.0265487
38	157	160	SD	0.0191083				122	PR	-0.22293		PD before visit
39	86	108	PD	0.255814	108	PD before visit	0.255814	108	PD before visit	0.255814	108	PD before visit	0.255814
40	133	199	PD	0.496241	199	PD before visit	0.496241	199	PD before visit	0.496241	199	PD before visit	0.496241
41	87	72	SD	-0.172414	80	SD	-0.0804598	76	SD	-0.126437	91	PD	0.045977
42	143	121	SD	-0.153846	109	SD	-0.237762		PD before visit			PD before visit
43	80		PD before visit			PD before visit			PD before visit			PD before visit
44			withdraw before visit			withdraw before visit			withdraw before visit			withdraw before visit
45	85	86	SD	0.0117647		PD before visit			PD before visit			PD before visit
46	60	47	SD	-0.216667	36	PR	-0.4	41	PR	-0.316667	27	PR	-0.55
47	67	79	PD	0.179104	79	PD before visit	0.179104	79	PD before visit	0.179104	79	PD before visit	0.179104
48	39	34	SD	-0.128205	53	PD	0.358974	53	PD before visit	0.358974	53	PD before visit	0.358974
49	25	37	PD	0.48	37	PD before visit	0.48	37	PD before visit	0.48	37	PD before visit	0.48
50	20	22	SD	0.1	24	SD	0.2	25	SD	0.25	30	PD	0.5
51	98	104	SD	0.0612245		PD before visit			PD before visit			PD before visit
52	163	141	SD	-0.134969	142	SD	-0.128834	168	PD	0.0306748	168	PD before visit	0.0306748

## Sheet: SuppFig 2b,c, Fig 3b, Fig 4a
Supplementary Figures
SampleID	Group
1713-A031922	PD
1713-A031923	SD
1713-A031924	PD
1713-A031925	SD
1713-A031926	PD
1713-A031927	PD
1713-A031929	PD
1713-A031930	PD
1713-A031931	PD
1713-A031932	SD
1713-A031933	SD
1713-A031934	SD
1713-A031935	SD
1713-A031936	SD
1713-A031937	SD
1713-A031938	SD
1713-A031939	SD
1713-A031940	SD
1713-A031941	SD
Investigator Name	Nadia Collaco				Parser Version	10196100H
Experiment Name	VLP00614_OBP_P38_10Feb2021				Date Parsed	02/18/2021
Experiment Date	02/11/2021				App Version	3.1.0
Description	Sequencer: NextSeq; Plate Notes:
Probe Set	ESOBP
Sample ID	1	2	3	4	5	6	7	8	9	10	11	13	14	15	16	17	18	19	20	21	22	23
Well	A1	B1	C1	D1	E1	F1	G1	H1	A2	B2	C2	E2	F2	G2	H2	A3	B3	C3	D3	E3	F3	G3
Sample Name	1713-uRNA_1	1713-A031931	1713-A031933	1713-A031937	1713-A031923	1713-A031930	1713-A031922	1713-A031926	1713-A031927	1713-A031935	1713-A031929	1713-A031940	1713-A031936	1713-A031938	1713-uRNA_2	1713-A031924	1713-A031932	1713-A031939	1713-A031941	1713-A031934	1713-uRNA_3	1713-A031925
Median Normalized Total Counts	28300.6	28619	29180.5	28907	29134.3	28830.6	28809.3	28968.6	28963.5	28759.2	29104	29490.4	29189.4	29159.5	28164.7	28688.6	28873.2	29651.3	29056.6	28782.5	29542.1	28967.2
ACTB	16.9912	15.3418	15.0051	15.8352	17.2176	17.3436	15.7822	16.591	16.7441	15.9465	15.9907	16.0897	15.5284	17.056	17.4378	16.2976	17.0266	16.0481	17.0009	16.8597	16.0044	16.2214
ATP5F1	14.4305	12.5229	12.0604	11.7421	12.0917	13.0253	12.5946	11.4148	12.3623	12.4064	12.0952	12.2353	12.5305	12.3769	14.6831	12.5796	12.2495	12.201	12.2942	12.7203	12.9718	12.4718
DDX5	16.7925	15.6108	14.394	15.3758	17.0295	17.4839	15.1714	16.1072	15.2827	16.0994	15.3661	16.6242	16.0683	14.9176	16.7447	15.273	15.7088	15.2542	16.258	15.9016	15.0985	15.071
EEF1G	18.0732	16.079	14.6086	16.0221	15.901	16.7393	15.375	15.9014	15.7148	16.3544	15.2371	14.0377	17.4547	16.0366	17.9203	15.7612	15.9865	16.026	16.4627	16.0897	16.49	16.511
GAPDH	20.4159	17.9008	15.9479	16.7379	16.9525	20.0133	16.46	17.1555	18.3014	17.7548	17.1135	15.9327	17.9907	17.4756	20.4225	17.4926	17.2861	17.1351	16.5842	17.807	18.8189	16.8873
NCL	17.6779	15.3244	13.6056	14.7143	14.5807	16.7884	13.7975	15.2672	14.8718	15.0965	14.3113	14.2172	15.9188	14.629	17.6412	15.0261	15.1033	14.3484	14.7288	15.5532	15.8884	14.9397
OAZ1	17.3308	15.3625	14.0481	14.6122	14.8251	16.1339	14.2722	15.601	14.9493	15.0898	14.3435	13.3094	15.6128	14.8186	17.34	14.6538	15.6449	14.7623	15.2608	15.7085	15.6717	15.0076
PPIA	14.2194	13.0188	13.0423	13.2675	12.6753	12.4056	13.1827	13.6734	12.7029	13.1025	12.9302	11.3045	13.2403	12.85	14.269	12.381	12.5248	12.2734	12.5743	12.5683	12.6033	12.9079
RPL38	19.4627	17.1327	15.5627	16.5497	16.0853	17.8784	16.6544	16.8097	16.3004	17.1572	16.0552	14.7539	17.6038	16.3283	19.4794	16.8402	16.914	16.3843	17.1812	16.3233	17.6704	17.4017
RPL6	18.5062	15.6306	14.0737	15.1823	15.0466	16.3511	14.4813	15.2147	15.1074	14.9036	14.8162	12.4913	16.3163	15.3567	18.5738	14.5829	15.272	14.9258	15.3976	15.0227	16.9674	15.6416
RPS7	18.5701	15.9913	15.07	16.0154	15.6623	16.6808	15.4735	15.7857	15.8381	15.9635	15.3379	14.3634	16.8716	15.9178	18.5273	16.1383	16.2457	15.7572	16.6158	16.1823	16.8581	16.6649
SLC25A3	17.3441	15.495	13.675	14.615	14.9796	16.6273	14.1451	15.2726	14.5938	15.0324	14.0169	12.861	15.9104	14.9697	17.4955	14.059	14.6559	15.0627	14.387	15.5726	15.8758	14.7882
SOD1	17.488	16.0097	13.7988	14.6064	14.5764	17.0905	14.3475	14.5264	14.8408	15.1316	14.6523	13.835	16.0775	14.6593	17.4209	15.989	15.1859	17.1672	14.4867	16.1439	15.7138	15.2877
TBP	11.2672	10.9101	10.7264	9.8014	10.079	10.4979	9.2597	9.2952	10.6994	10.6072	10.8975	11.0892	10.5592	10.1363	11.1783	10.1763	10.7151	10.401	10.8449	10.3629	11.5648	10.712
YWHAZ	17.5908	16.3087	15.7135	15.6104	16.1565	18.536	15.6949	15.9147	15.639	15.9397	16.2411	14.8355	16.4704	15.6703	17.5347	16.6214	15.9734	15.5623	15.6761	16.0082	15.9041	16.4519
A2M	16.548	13.6214	12.6051	14.0319	14.9662	15.697	13.6948	15.1339	14.2529	15.0759	13.6711	11.3686	14.2274	14.9671	16.4416	13.7683	14.6732	16.4638	14.2574	13.9385	14.807	14.2293
ABCA2	9.8077	13.0676	12.1907	11.3988	12.0544	13.5085	11.7445	12.837	12.8417	12.7371	12.1121	11.9151	13.3294	11.7551	10.532	11.7198	11.8561	12.2635	11.9037	13.0339	11.3852	10.4993
ABCA3	10.2002	14.0013	11.9649	12.181	11.9387	12.6803	12.274	13.0608	12.0134	14.1194	12.4769	13.3362	13.3866	12.4627	10.2597	12.4656	12.807	11.4934	11.9377	13.7178	11.8685	11.6515
ABCA4	7.9615	9.6325	10.5879	11.0214	10.387	8.4037	11.7961	8.7602	9.4491	9.4812	9.9918	11.698	9.1701	9.851	7.7768	10.3713	9.4121	9.9812	10.1544	9.9589	9.9892	9.3917
ABCA5	10.9834	11.584	11.5445	11.4178	10.5201	11.2005	12.6446	10.9391	10.526	12.0025	11.1596	10.7574	11.6845	10.8182	11.3174	12.0708	10.3525	11.7659	11.5006	10.9956	9.9019	11.3325
ABCA9	4.6695	10.2011	11.6803	11.0842	9.891	10.3394	11.4121	10.6248	10.2929	10.6863	10.7857	10.5609	9.7573	10.9078	5.5696	11.173	11.2717	12.0037	10.2567	9.0814	9.2262	11.3652
ABCB11	5.1232	2.1937	8.9968	7.3129	5.4935	10.6334	7.7076	6.5149	4.2631	0.9033	5.1606	11.1682	8.2585	6.8976	5.743	5.9047	1.5039	12.8964	6.9796	0	9.3454	3.7698
ABCB4	9.1135	10.5419	11.7948	9.9231	10.6629	10.8225	11.7426	10.6837	10.4366	10.3155	11.9361	10.4211	10.2863	11.1423	9.2609	10.6637	9.9814	12.6364	11.1702	9.8608	9.5075	11.9005
ABCB5	6.388	10.3218	11.6184	10.495	10.2518	8.6762	11.3841	10.5911	10.4513	10.176	11.1261	10.1978	9.4091	10.9773	5.0593	10.8354	9.7746	10.1561	10.6353	9.5859	10.9519	10.8573
ABCB6	12.6751	11.7452	11.571	10.6354	10.8606	11.3119	10.3438	10.9528	10.2316	11.2956	11.3682	11.0926	11.0651	10.7504	12.316	11.9649	9.8711	11.5018	10.4453	11.7908	11.696	11.3373
ABCC1	14.7065	13.0056	12.3465	12.527	12.053	12.7382	12.2313	12.6696	13.1374	11.7568	12.5885	12.1171	12.1694	12.3587	14.6769	12.4906	12.5791	11.611	12.7809	11.6525	13.0431	13.2427
ABCC10	11.2213	11.2804	10.8807	10.7004	11.5857	11.3706	11.2138	11.7275	11.0516	11.2921	11.5057	10.6431	11.7168	10.5941	11.1465	10.8604	11.6198	10.9236	11.7118	11.1182	9.8373	10.7389
ABCC11	6.5987	11.3413	10.5842	10.7648	10.2321	8.5647	11.6265	12.083	12.0642	8.9948	11.0478	8.6625	10.4041	11.9745	5.3003	10.4973	10.4217	12.27	10.7317	12.8032	9.945	12.1334
ABCC12	6.4201	9.5796	10.7826	9.1987	10.3661	8.5525	10.6012	11.327	10.5089	9.6501	11.1427	11.2149	10.0275	10.6029	5.4412	10.4519	9.096	11.7572	10.5742	11.6229	9.7934	10.4407
ABCC2	13.8735	6.4978	8.5482	7.7057	6.4995	10.903	0	5.8586	7.2036	7.7949	7.8695	11.9372	8.4368	7.3585	13.8027	7.8828	7.0967	14.0922	8.4597	6.4807	12.3871	6.9385
ABCC3	12.0996	12.7499	11.815	12.0123	11.7642	12.3184	12.4508	12.0409	11.3989	11.0996	11.4563	12.5045	13.3122	11.4013	11.9567	12.2454	11.9004	14.0897	12.5204	12.0171	12.4812	11.0663
ABCC4	11.6807	9.3985	11.0017	9.4354	11.8741	10.1308	10.4876	11.0827	9.5757	11.0117	11.317	12.6586	10.9796	11.1257	11.9494	10.0993	11.0983	11.082	12.0865	10.3278	13.1735	9.5777
ABCC5	11.6898	13.4727	12.487	12.1242	11.9275	12.9956	11.4399	13.9938	12.2633	12.1273	13.1239	12.6698	11.056	12.5438	11.6515	12.0771	11.6844	12.2181	11.2506	12.3419	11.2234	12.3747
ABCC6	9.9434	9.7806	9.9681	11.3252	9.4433	10.5295	9.0573	9.0893	10.0213	9.7599	10.0043	11.218	9.7915	10.0614	10.0961	10.1073	9.5297	12.838	9.4835	9.4973	9.3328	9.3097
ABCD1	11.5903	11.4021	10.5554	9.9691	10.4061	11.4445	10.5643	11.7881	11.0446	10.7194	10.9521	12.5331	11.3323	10.7519	11.6451	11.4605	9.9212	10.9119	10.8282	12.6627	11.8014	10.6129
ABCD3	14.2734	13.204	11.5106	12.3417	11.4224	13.095	10.8821	12.1457	12.233	11.3903	11.7345	10.7764	13.2431	11.6713	14.316	12.3505	12.5706	12.8875	10.4943	12.0943	12.6444	12.1828
ABCD4	10.3901	10.5685	10.4828	10.8409	10.5201	11.2093	10.0835	10.613	10.6	9.6057	10.5601	10.8307	11.0486	10.4059	10.567	10.8499	10.9462	11.7572	10.943	11.2304	10.7269	10.6636
ABCF1	13.1546	12.7027	12.2409	12.3222	12.4872	13.4014	12.0933	12.8321	12.572	12.7673	12.4218	12.3368	12.3981	11.934	13.3875	12.0246	12.5103	12.532	12.5351	13.0475	12.759	12.4619
ABCG2	11.6354	10.48	11.581	10.6433	10.5758	10.334	11.5305	10.3396	10.7111	10.7503	11.3365	9.7716	9.359	11.2268	11.7505	11.103	9.1943	11.5358	10.9833	10.2185	10.648	10.9437
ABCG8	8.5517	9.9308	10.5389	9.6528	10.0586	10.7043	9.5934	9.3154	9.9585	10.0454	10.6102	10.4067	9.5543	10.4032	8.386	10.5378	9.1599	12.8544	10.1197	9.7446	8.8159	10.045
ABHD2	13.4968	10.013	11.631	11.3276	12.6552	15.3981	11.5536	13.8297	10.8781	11.5795	11.9069	11.5284	14.2387	12.9278	13.5884	10.8751	12.3027	13.1119	11.509	12.3913	12.2043	10.9385
ACACA	12.1192	13.4585	11.4163	12.3838	11.3572	12.8155	12.5032	12.5166	11.5884	11.8475	12.2469	11.7492	13.0307	11.7565	12.1005	11.5752	12.4149	12.0479	11.0049	12.5238	11.1974	13.2584
ACACB	10.0975	12.0835	11.2	11.7666	11.0938	12.2187	11.6239	11.9434	10.8932	14.092	11.1617	12.0044	11.7982	11.1636	9.5251	10.1915	12.372	13.997	10.6299	10.8819	10.3918	11.8777
ACADS	10.8879	10.9839	9.901	11.8103	10.5268	11.8221	9.9913	11.2667	9.8289	10.3838	10.7863	10.5388	11.358	9.8279	11.2411	9.9533	11.3325	13.2797	11.0102	10.9871	10.4369	11.0138
ACKR1	5.199	9.4099	10.6905	11.2371	11.585	8.7638	12.033	10.2103	10.2124	10.1002	10.7877	10.9719	10.6131	11.191	5.6875	11.1294	10.7963	10.059	11.9255	10.4145	7.5542	10.166
ACKR2	7.7634	10.4398	11.7953	11.6732	10.7646	10.1512	12.3881	10.3407	10.8136	10.4881	11.2944	10.8014	11.692	11.0455	8.0651	11.1151	10.5858	11.7353	10.5964	11.4909	10.4823	11.407
ACKR3	12.331	13.4924	11.6283	11.0998	12.5938	10.5966	12.33	11.7229	11.0354	12.0598	11.969	13.8056	13.0052	12.1348	12.351	11.309	11.7052	10.5626	11.8382	10.5157	12.2761	10.9181
ACKR4	5.8435	10.2841	11.474	10.8389	10.5561	8.9149	11.6543	10.2528	10.5399	10.3145	10.987	11.0937	9.4065	10.9823	5.5696	11.2268	9.9787	10.1429	11.0325	10.233	9.2702	12.3146
ACLY	14.6719	14.4012	12.761	13.6309	13.8893	14.7267	13.0317	14.135	13.6757	14.286	13.2292	12.3868	13.9343	13.214	14.5343	13.1846	13.6229	13.4506	13.1143	14.8321	13.3938	13.819
ACSL3	12.9745	12.5453	11.8271	12.062	12.6922	12.2734	12.251	12.4331	11.6614	13.8341	12.1452	10.9883	12.6283	12.5145	12.8539	11.6388	11.8561	12.4872	11.3272	13.0141	11.887	12.2756
ACSL4	14.5824	11.1123	12.0773	11.8047	13.0159	12.1814	11.6413	12.2034	11.8668	11.2365	12.0954	11.7538	11.1932	12.7742	14.5342	11.2758	11.7873	11.699	12.7479	11.4203	13.168	12.0299
ACSL5	11.5895	7.6778	9.039	10.3433	8.3724	11.0947	3.9063	10.3743	9.8176	6.6963	8.9978	9.8375	8.7711	10.5349	11.5828	9.5999	9.5528	12.6803	10.7432	8.0956	11.7234	9.9082
ACTA2	5.8435	11.5314	10.5465	11.9604	14.2402	12.7338	11.2341	11.946	11.5851	12.5521	12.5145	11.9493	11.736	13.9683	6.6445	11.3506	12.9581	11.602	13.4042	11.7956	10.8636	12.8907
ACTR1B	13.6027	13.1681	12.1903	12.5509	13.3376	13.426	11.8456	13.341	12.3887	12.9821	12.5536	12.4883	13.0422	12.4519	13.4721	12.8174	12.8314	12.6743	12.9381	13.2866	12.4879	12.5597
ACTR2	16.5521	14.6735	13.6701	13.8975	14.6846	15.7849	13.8986	15.1192	14.4723	14.3943	14.2362	13.1386	14.5795	14.4563	16.5043	14.5023	14.4806	14.1756	14.8976	14.6984	14.9186	14.7161
ACTR3B	10.2321	9.1691	9.8296	9.5219	8.4764	9.5628	9.551	9.3176	9.3511	8.7659	8.4558	10.9278	10.181	8.4849	10.2162	9.3771	9.2167	9.861	7.4878	10.1103	9.7441	9.6645
ACVR1B	11.7061	13.4272	12.0917	12.5281	12.5112	12.8766	12.0178	13.1075	12.5214	12.375	12.269	12.2016	13.0801	12.4803	11.3876	11.8054	12.6384	12.3894	11.496	12.4076	10.7854	12.7552
ACVR1C	7.9284	10.6661	11.5473	10.4525	11.0183	8.8159	11.4244	10.0775	10.6124	10.6786	11.1261	12.0679	9.7409	11.3155	8.0209	11.3111	10.4313	10.9255	10.3854	10.3557	10.6667	11.441
ACVR2A	10.8907	10.4407	9.8514	11.1107	11.8344	11.289	10.7871	10.7764	10.3404	10.7799	10.3519	10.6621	10.3989	11.1145	10.7132	10.4645	11.1169	11.0415	10.5877	8.9317	11.4225	10.2461
ADAM17	12.6102	10.8912	11.135	10.4712	11.3798	11.5538	9.8757	11.567	11.0506	10.568	10.5763	11.9509	11.2608	10.9927	12.4964	10.8952	11.4289	10.8933	11.1157	11.0794	11.5906	11.2962
ADAM23	10.9673	9.7599	10.7608	10.7348	9.9363	8.2453	10.6597	9.4288	9.7647	9.5056	10.6184	10.5495	8.5445	10.9411	10.7253	10.6368	9.9708	9.897	10.2487	9.358	9.8737	10.768
ADAMTS1	13.88	11.5688	11.7579	13.138	13.5579	12.052	13.0744	10.9706	11.4859	11.7452	11.953	11.2913	11.2304	13.0392	13.7851	12.6098	12.0056	11.2442	13.0982	10.7566	12.741	12.0076
ADAR	14.4612	13.217	12.9703	13.2829	13.5492	14.4046	12.9058	15.0566	14.8245	13.7642	13.4186	12.6825	14.1991	12.9114	14.4547	13.0509	13.6149	13.7111	12.9014	15.525	12.9292	13.3894
ADCK3	12.6002	10.7358	10.2162	11.6671	10.8797	12.3328	11.566	11.4231	12.0313	10.7706	11.0417	11.6783	12.4919	11.1335	12.4507	11.1206	11.7032	12.6239	11.3224	12.3695	11.5739	12.0839
ADIPOQ	5.5855	10.2985	11.3984	12.2467	11.2898	9.5901	11.898	10.3298	10.6703	10.9728	11.4325	10.7945	10.5069	10.9945	2.8205	11.5087	11.9448	10.5094	9.9524	10.0071	8.854	12.3045
ADIPOR1	14.7243	13.7041	12.827	12.616	13.064	14.5942	13.1319	14.1982	13.9011	12.7752	13.5665	12.1259	13.9351	13.2273	14.5015	13.1953	13.4938	13.7202	12.7331	14.7107	13.162	14.1522
ADIPOR2	13.7858	14.3298	13.5544	12.4458	12.2639	15.047	12.2988	15.0155	12.212	15.1843	13.3957	13.3585	12.0247	12.556	13.5945	12.3374	13.1736	13.1667	12.3099	12.6162	12.2398	12.3124
ADM	13.9105	12.0634	12.0742	12.4613	12.3417	11.2344	12.4946	11.3965	14.4177	11.3423	11.826	11.6178	11.9376	12.9893	14.1025	11.5382	12.1496	11.7691	12.41	11.0404	12.3836	11.6153
ADORA2A	8.7156	9.507	10.599	10.5912	9.8181	8.5277	11.3761	8.9239	10.0421	11.107	11.6287	12.1509	10.1612	9.6078	8.3327	11.1373	10.3825	10.4965	11.4347	10.2906	10.3857	9.5276
ADORA2B	12.0865	11.6573	11.7975	11.7608	11.803	11.2132	12.6828	11.2918	12.2101	11.4245	11.7909	11.7509	11.2758	11.5972	11.942	12.0804	10.8338	11.2239	11.6124	11.5824	11.1583	12.4742
ADRA1A	5.6943	8.7391	9.9766	10.2125	9.6051	10.0612	10.3726	9.2019	9.0139	10.2786	10.287	11.1841	9.2561	10.0485	5.6875	10.3873	8.0268	13.7366	10.702	10.4328	9.1423	8.9273
ADRA1B	6.8545	6.162	8.1827	7.2315	7.4004	8.2453	0	6.2612	4.3774	9.5648	5.2855	10.4344	5.2798	6.5577	6.5543	10.2696	6.4326	9.9378	7.9093	6.6625	8.3115	10.4651
ADRA1D	9.5714	7.5322	9.5852	10.4049	9.5452	7.2116	9.8642	8.3892	8.0079	9.596	8.3982	11.7366	9.2211	7.7713	9.4727	9.6102	9.079	9.5053	9.7232	9.5941	10.066	6.9104
ADRA2A	6.5987	8.5594	10.4539	11.3104	12.6576	9.4083	10.323	10.5127	9.8636	10.8138	10.1895	12.8946	10.2849	11.763	6.1649	9.7118	11.3914	10.2378	12.2884	10.8206	9.9556	8.5
ADRA2B	6.4201	8.9726	10.8314	8.9259	10.2983	8.8261	8.717	8.6585	8.691	10.1541	9.2975	11.9428	9.6735	9.241	6.7567	10.3945	9.8149	10.5676	9.5823	9.9684	11.3641	8.2939
ADRA2C	11.0931	10.762	10.7869	9.839	10.7134	11.9796	10.589	9.406	10.5229	12.2184	10.351	10.6891	9.566	9.4899	10.8741	11.8406	10.0983	10.1951	10.3981	9.8318	10.7874	8.227
AFF1	11.1287	8.9177	11.7276	11.235	10.3616	11.3905	11.7973	8.7861	10.474	11.8304	11.8575	13.7334	9.3855	11.7529	12.3688	10.4826	13.3205	10.6853	12.3044	10.1343	10.3717	12.4149
AGER	11.0008	10.5962	11.5378	11.3143	10.9264	9.3387	10.6227	11.9506	10.6829	11.6231	11.3477	12.2849	10.7483	10.5052	10.5082	10.4557	10.8746	10.7962	12.0087	11.3778	11.3664	10.425
AGFG1	14.1364	12.4485	11.7084	11.9076	11.856	12.7202	11.4278	12.6315	12.5525	12.2434	11.9017	10.9907	11.701	12.5918	14.2145	12.064	12.1986	12.1752	12.1416	12.3422	12.502	12.2816
AGGF1	11.9464	11.6842	11.4132	11.0538	10.5309	12.1345	11.951	11.8131	11.7628	11.5161	11.5425	10.3682	11.4961	11.4722	11.7897	11.0873	12.1296	11.0504	11.6968	11.0538	10.6894	11.7702
AGT	15.2478	9.7359	10.8491	10.6659	10.9233	14.0977	10.8209	10.2305	10.4708	10.4127	10.9778	11.2128	11.0132	10.2501	15.2204	11.5787	13.2205	16.4246	11.0383	11.6839	13.6251	10.1124
AHNAK	13.7846	15.4291	14.0912	15.7867	15.8847	16.0297	14.8371	15.2614	14.4916	16.1698	14.9976	15.0817	15.4033	15.7149	13.7506	14.1064	15.5226	14.8626	14.9449	15.9826	12.6426	14.8283
AHNAK2	11.0348	11.6405	10.9979	11.2387	12.606	9.2842	11.325	10.6355	10.9606	10.9628	12.3158	11.6303	10.9708	12.5173	11.2839	12.2086	12.9476	10.5171	11.0671	11.4024	11.0341	10.4883
AHR	13.5048	13.4758	12.0989	13.442	13.8298	13.1461	12.9624	13.5444	12.9669	12.0231	12.5919	11.4197	11.692	13.5818	13.3747	11.9788	13.4397	13.1221	13.3699	12.92	11.9638	12.6816
AHRR	10.6503	10.4628	11.7505	10.8594	11.0673	9.778	11.0136	10.4339	10.5896	10.8578	11.4215	11.9537	10.1749	10.4714	10.7407	12.3613	10.3575	10.486	10.2386	10.4214	10.226	10.3761
AICDA	3.0913	9.9068	11.0401	10.1911	10.2338	8.5339	10.5219	8.5903	9.2959	10.1846	10.3854	11.5075	9.1701	9.6221	7.5151	10.5754	10.2155	10.3729	10.1479	9.5777	11.7925	9.4319
AIFM1	13.4305	12.404	11.6938	11.4993	11.2922	13.5251	11.8663	12.2302	12.1811	12.1421	11.8115	11.8557	11.9008	11.3502	13.523	12.0788	11.5268	12.6971	11.3493	12.16	11.9986	12.0026
AIMP2	12.1601	11.6815	11.078	11.2717	11.3359	12.3686	11.9833	12.1965	11.219	11.6491	11.7454	11.966	11.9515	11.1642	11.8053	11.3685	11.6416	11.2885	10.763	11.7207	11.2778	10.7342
AK1	11.3651	11.2876	11.0141	10.7691	11.3953	11.6227	10.2727	10.9362	10.9164	11.3263	10.9586	10.5363	11.5628	11.0259	11.078	10.5597	11.4183	11.0163	11.1047	12.3612	10.5137	10.1104
AK2	10.7763	11.2135	11.0986	11.6566	10.9942	10.5542	12.2385	11.3369	11.123	11.6251	10.935	11.2894	11.8251	11.5277	10.92	11.2772	11.2728	11.3027	10.7894	11.7337	10.3857	11.6698
AK3	9.0226	10.7107	11.3376	10.7626	10.6244	9.4219	11.8246	10.8658	11.5267	10.8799	11.0522	9.8173	10.5789	11.2027	9.2417	11.3844	10.0715	10.9981	10.8106	10.5622	9.1748	11.6632
AKAP1	14.2752	13.3067	11.8297	12.0171	12.845	14.1276	12.6975	12.6561	12.3536	12.9544	12.3677	11.7258	12.5356	11.9692	14.4117	13.1123	12.6242	13.1532	11.6738	12.8677	12.7168	12.9812
AKR1B1	14.497	12.1927	12.4361	11.8247	12.4736	12.2066	12.7755	12.3667	12.2448	12.5743	12.9266	11.4125	11.8183	12.8186	14.3921	12.5907	12.4163	12.0474	12.546	11.9407	12.8827	13.1026
AKR1C3	13.9229	9.9308	10.683	9.8876	11.3842	11.1	11.8685	10.8374	10.3561	11.4691	11.2244	8.8066	11.4572	11.5594	13.903	11.1614	11.1025	13.3691	11.0108	9.943	12.4642	11.3174
AKT1	9.9895	11.807	10.8822	12.0505	12.1804	11.3046	11.937	12.4145	12.2804	13.1383	11.6928	10.1128	11.3151	12.051	10.0556	12.2583	12.4262	11.5471	11.346	12.683	9.2982	11.4303
AKT1S1	12.8277	12.8323	12.6219	11.9027	11.5216	13.8308	12.3002	12.4086	12.4926	12.6622	12.2244	12.3103	13.2724	12.2213	12.9455	12.5743	12.7139	12.3904	12.4456	13.007	12.2338	13.2531
AKT2	12.8063	14.2296	12.57	13.6076	12.7415	14.5156	12.5129	13.7616	12.6538	13.851	13.1548	13.6065	13.4429	13.0649	14.0644	13.7836	13.1914	13.6425	13.0918	13.8061	14.5614	12.692
AKT3	12.147	10.9307	11.7908	12.1124	12.3791	11.0155	12.0496	11.5939	11.8722	11.526	12.1853	10.8354	11.2193	12.4385	12.0797	11.6801	11.8497	11.3263	12.7502	10.998	11.0341	12.5865
ALAS1	13.0564	13.4492	12.526	12.9725	13.4686	13.8017	12.3224	12.961	12.5322	12.6728	12.7773	11.0358	13.2242	12.7604	12.8488	11.848	12.0425	14.7133	12.2212	12.9647	11.7962	13.027
ALB	19.0386	9.2369	10.9905	10.154	11.163	20.2375	9.0824	8.7204	9.5561	8.713	9.9428	11.0875	8.6226	9.687	18.9707	10.4633	9.7285	22.731	9.3193	9.5423	17.2272	18.2577
ALCAM	13.7531	13.461	11.6259	13.4682	12.2768	13.1052	12.7447	13.8726	13.1505	13.0866	13.3255	11.2566	15.1613	14.1051	13.6386	13.1062	13.1965	13.609	11.858	14.0253	12.58	14.5085
ALDH1A1	12.0896	10.9972	11.3963	12.0385	12.053	13.7077	11.5053	10.5435	10.84	10.674	11.4596	10.5978	10.9016	12.1763	11.9308	10.8522	11.3545	15.7499	12.4439	9.0698	10.9677	11.3071
ALDH1A3	10.5028	10.5069	11.6622	11.7849	11.6075	10.5649	12.1358	11.0247	11.036	10.2114	11.6075	9.4937	10.5534	12.2148	10.6328	11.6288	11.859	11.5345	10.9449	10.3229	10.39	10.9432
ALDH2	11.0819	11.9313	10.4112	12.4286	12.3562	14.5673	10.5136	12.7289	11.9119	9.8333	11.3338	10.3094	10.5732	12.4517	11.3844	11.7066	12.0714	16.274	11.5604	12.3943	10.566	12.5702
ALDH4A1	11.6832	12.3978	10.7804	11.0532	10.9192	13.1076	11.1823	10.4773	12.0353	11.3238	9.801	11.4268	10.7235	11.5319	11.774	11.8492	10.558	14.2215	10.0695	11.3431	11.9944	11.8621
ALDOC	12.7888	11.2162	8.1327	8.8044	11.5662	10.3781	9.0033	8.9239	9.8758	8.4937	8.8259	11.8397	7.8791	7.8968	12.8273	5.9907	8.5387	11.5831	10.6144	7.6238	11.6011	10.3545
ALK	7.9172	10.0316	10.7965	9.9334	10.1697	8.076	10.3407	9.1654	9.9801	10.2071	10.6206	10.8233	9.23	10.5399	7.7768	10.7836	9.9708	10.3224	9.9889	9.5338	10.8167	11.1307
ALKBH2	11.1274	11.3916	11.0851	11.3296	11.0135	11.7482	11.1602	11.1022	10.9258	11.4677	10.9344	11.4577	11.2558	10.9549	11.0834	10.4869	11.0015	11.1112	10.8154	10.6781	10.6738	10.9033
ALKBH3	12.7868	10.9208	11.2068	12.314	11.6886	11.2142	11.9813	11.8424	11.5413	10.0864	12.1611	11.7683	11.7293	12.0097	12.6057	10.8627	11.1918	11.2824	12.061	11.5093	12.0969	12.4693
ALPL	9.4907	10.1532	11.2806	11.8416	10.8553	10.1734	10.5536	9.6176	10.4522	9.6105	10.4019	9.4937	9.7954	10.911	9.2656	11.0913	8.9131	11.5634	11.0619	9.7915	9.8168	11.1569
AMER1	11.6078	10.2903	11.1085	10.3759	10.5495	9.8498	11.0964	9.9853	11.372	10.2927	11.3069	10.9472	9.8518	10.4538	11.7555	10.5875	10.0947	10.9236	10.5877	10.1441	10.8237	11.473
AMFR	13.6549	13.2909	13.7281	13.6909	13.3324	15.2822	13.7981	15.0699	13.335	14.21	15.0078	13.4158	15.1612	13.4617	13.4477	13.5069	13.9867	14.1228	13.4081	14.1966	12.4879	13.1889
AMH	9.7802	10.1923	10.2918	10.9378	10.6884	10.0698	10.4602	11.4028	8.6827	11.1273	10.3438	11.8055	11.0634	10.8078	9.7719	10.4341	10.4071	10.8471	8.8961	10.4053	11.5215	8.1845
AMOT	11.475	11.9711	11.5467	11.3629	10.9477	11.4076	12.1235	11.2957	12.1865	10.8159	11.362	10.485	11.4578	11.3818	11.2862	10.8499	10.9721	12.3373	11.1564	10.7969	10.7358	12.8107
ANAPC2	11.2749	12.0116	11.9211	12.5366	11.9412	13.2349	11.7547	12.3912	12.0532	12.5786	11.7919	12.3268	12.4	11.985	11.7496	12.3026	12.5444	12.0572	12.3228	13.0656	11.7975	11.9575
ANG	8.3994	10.7687	11.8936	11.5277	10.8934	9.6744	12.0093	10.1009	10.3271	10.8187	11.377	10.4944	10.3059	11.0572	8.386	11.7837	11.6776	11.245	11.1008	10.5849	11.2542	10.7449
ANGPT1	11.3537	11.2489	12.5523	11.1731	11.1011	10.7303	12.6102	10.6567	10.9393	10.9921	11.6116	11.34	9.6341	11.3061	11.2603	12.7461	10.2712	11.0601	11.2212	10.5136	10.5514	11.8867
ANGPT2	6.1413	9.7525	10.5886	10.6913	11.0467	8.9101	11.5736	9.4614	11.2214	11.4177	11.1045	11.3285	10.826	10.7684	6.585	11.8841	9.8697	10.394	11.7755	10.5664	12.6455	10.6216
ANGPTL1	6.2522	9.0956	10.2873	9.9665	10.36	8.8261	11.0534	9.4039	10.2579	9.383	10.3148	9.7773	9.0688	10.564	5.848	10.3334	9.3239	10.4715	9.8424	9.7862	8.1773	11.238
ANGPTL4	9.9489	8.7391	9.8338	10.9994	10.5147	10.2923	10.0648	9.3678	12.9582	10.7496	10.0914	11.8038	9.9777	10.9385	10.0195	10.0425	10.5465	11.8016	10.2696	9.8144	9.7468	10.358
ANKRD37	10.3615	11.3795	11.9654	11.3442	11.3983	11.3557	11.7449	10.7094	11.9438	10.8766	11.3073	10.4756	11.0798	11.7605	10.5937	11.5905	11.3412	11.4246	11.5596	11.1946	10.4428	11.266
ANLN	14.6173	12.1705	11.9076	10.9449	10.4579	11.0788	12.1604	12.4262	12.5863	11.7126	11.6669	11.412	11.3199	11.4626	14.4577	11.5601	11.5871	10.5897	10.8456	12.5719	13.4227	12.1436
ANPEP	12.8729	7.1877	9.9586	11.5936	11.1101	12.4251	9.5934	13.8087	10.7938	8.7745	10.6005	11.8567	10.631	11.754	12.9126	8.3899	10.9279	14.7472	9.6262	15.1581	11.6056	8.8966
ANXA1	15.9486	11.2292	11.0527	12.9604	14.5512	12.6294	11.7422	13.1335	12.4981	11.5588	12.4028	9.4937	11.811	13.7716	15.9213	11.2542	12.7229	11.4267	12.9807	11.407	14.2361	12.4031
ANXA2	17.2582	14.2957	13.381	14.5836	16.123	15.8068	14.1908	15.4088	15.0096	12.6627	15.076	13.8718	15.3908	15.6211	17.159	15.212	15.5922	14.1847	13.9765	15.428	15.6184	14.9657
ANXA3	10.8648	9.8906	10.804	11.3422	10.6932	9.3635	11.191	10.6058	10.4963	9.9909	11.1799	8.307	9.7033	11.3554	10.786	11.1325	9.6233	10.3136	9.849	9.4575	11.3056	11.8603
ANXA8	8.8333	11.2065	11.7332	12.0132	11.6483	8.9849	11.9079	10.0483	10.8769	10.9778	10.9314	10.5715	10.1332	11.3469	9.344	11.7023	10.8956	10.8764	10.7482	10.2525	9.3614	11.7261
AP2B1	14.2161	14.1088	13.238	12.7748	13.1471	14.8195	13.3666	13.656	13.2691	13.2181	13.4594	12.166	14.1967	13.2277	14.0161	13.1656	13.4549	12.6963	12.4932	13.8155	12.5392	13.73
APAF1	10.9781	11.5663	9.3905	8.4375	9.7892	10.8006	10.4782	11.0034	10.3552	10.5597	9.6581	11.0128	10.4984	9.8909	11.0726	9.4009	9.7456	10.728	10.7296	9.9762	12.7659	9.124
APBB1	10.1628	6.6849	8.1088	9.164	9.6869	8.341	6.4087	8.9642	9.9767	7.3933	9.6494	9.647	11.4503	9.1052	10.1225	9.3529	10.6157	9.7099	9.9162	10.2473	10.8454	9.2341
APC	11.832	12.0299	11.6864	12.2099	11.9301	12.4903	12.0915	12.2073	11.9594	11.9523	12.145	11.0075	12.498	11.9464	11.6722	11.2868	11.6428	11.8983	12.3864	11.6119	11.106	11.8139
APCS	6.2522	10.3547	11.1193	11.0214	10.9161	14.5902	11.6016	10.269	11.5064	11.0625	11.5666	11.1494	9.8518	11.2366	0	11.4627	10.5447	16.8597	10.2765	11.0254	11.4238	11.3232
APEX1	15.7843	14.0678	12.556	13.482	13.0207	14.5886	13.2972	13.8769	13.8608	14.2045	13.3365	12.6044	14.1325	13.559	15.7763	14.211	13.9401	13.3561	13.6854	13.5598	14.1001	13.6441
APEX2	9.7894	10.8541	10.0769	9.1793	10.3855	11.2554	9.7672	10.8597	10.8462	10.3007	10.441	10.701	10.4119	10.1274	9.4012	10.0111	10.2255	10.1161	9.9048	10.7566	10.4319	10.1052
APH1B	11.0322	12.055	11.2656	11.0848	11.3894	10.2569	12.1669	11.6681	10.6926	10.5522	11.3165	10.2144	12.4326	11.4696	10.569	10.5579	11.2706	10.7673	11.5014	11.4237	10.3025	10.9234
APOC2	12.3389	9.3538	8.8865	8.9718	9.0108	14.4567	9.9807	10.4704	8.4315	10.0215	9.4132	10.5771	9.8968	9.1497	12.4377	10.0349	9.2388	16.3655	7.7765	8.1848	10.8492	9.1483
APOC4	7.1116	3.0268	9.5141	7.8271	4.0128	11.9548	4.2269	7.9868	6.6987	6.3566	7.211	12.3757	8.107	7.4033	6.4245	5.5553	6.6058	14.6492	7.8364	5.6766	10.5271	5.7101
APOL3	9.5353	9.811	11.9312	10.86	10.5758	10.8861	10.4707	12.0223	11.5429	11.2453	11.0853	11.6741	11.3872	11.3635	9.4437	10.7531	11.41	12.2074	12.821	12.8237	10.8865	11.2318
APP	16.8814	15.1717	12.4192	15.2261	15.4751	15.7737	13.2977	14.4891	15.3796	14.586	13.8737	12.5371	16.3222	15.2455	16.8187	16.0184	14.9407	15.2704	14.2073	15.4233	15.0502	14.8934
APPBP2	13.3823	12.4257	12.2405	11.4658	13.564	12.7536	12.5285	12.2187	11.3673	12.473	11.9921	12.5393	12.2175	11.0121	14.2415	12.044	12.2383	11.6164	11.476	11.8014	13.0283	11.7728
AQP1	6.2522	9.9518	10.6986	10.8962	11.9767	11.3583	10.9456	10.9741	10.2792	11.6824	11.1045	11.6461	10.9952	12.2006	6.6445	10.6329	10.7151	10.7738	10.9072	10.8232	10.054	11.1015
AQP2	6.3553	10.498	10.9497	10.6441	10.5429	8.7584	11.2996	9.9514	10.029	10.2521	10.6251	10.7179	9.3182	10.3735	6.3189	10.0119	9.3925	9.7606	9.6807	9.7915	10.5161	9.649
AQP4	6.8545	10.1211	10.443	10.2209	9.6796	8.444	9.4717	9.6462	10.2737	8.2224	10.6471	8.0809	9.552	10.4484	5.9458	9.7688	8.488	10.0234	10.5499	9.2355	8.4409	10.9403
AQP7	6.7323	11.3737	12.0856	12.2734	11.7481	10.6707	11.7355	11.1941	11.8046	11.5037	12.2452	10.0022	11.2075	11.8706	4.4069	12.3885	11.6257	11.7712	11.7049	11.3931	7.7878	11.8909
AQP9	6.5415	10.5778	11.2574	11.4689	10.8315	12.3079	12.0358	10.2317	10.8536	10.5141	11.2591	11.9549	10.2962	11.4927	5.848	10.8489	9.6761	15.1587	10.6559	10.0178	8.8591	11.0198
AR	6.9672	12.0022	11.3265	12.219	11.1491	12.4213	11.6971	11.986	12.1727	11.8648	11.6843	11.7757	12.2858	12.3738	5.848	11.9647	11.632	12.3275	10.9161	13.9634	11.6071	13.0183
ARAF	13.5687	12.8511	12.2183	11.9886	12.612	13.7372	11.5955	13.0039	12.3579	13.1888	12.3378	14.075	12.9819	12.4528	13.5223	12.1405	13.034	12.9631	12.8355	13.4906	12.9437	12.4572
AREG	13.0754	10.2474	11.9368	10.1056	11.9806	12.8843	8.5865	11.5595	9.5757	12.4096	6.5544	12.1935	9.5164	9.8003	13.1026	9.8078	13.6647	11.4212	8.9038	10.2717	11.8127	10.2831
ARHGAP44	9.9571	5.7949	9.2349	7.6058	8.2537	9.7806	0	8.1752	10.222	9.8713	8.1081	8.9795	5.9266	5.3159	8.813	8.7926	9.1295	8.6753	6.1194	8.64	9.3328	6.0906
ARHGEF16	8.6697	12.0559	10.393	9.9952	11.0477	11.461	10.2453	12.1727	11.3216	11.5909	9.648	12.28	11.8719	11.2622	9.0841	11.147	11.4761	10.8794	6.316	12.574	11.7439	9.7766
ARID1A	14.5025	13.6959	12.4202	13.2778	12.8574	13.6196	11.1214	13.9878	13.5192	12.8268	12.3378	12.4864	13.5451	12.9272	14.3439	13.2817	13.6685	13.0903	13.3741	13.704	13.5499	12.9973
ARID1B	13.7986	13.2937	12.6402	13.1315	13.0999	13.4767	11.4036	13.1462	13.3759	13.3007	13.0409	12.0529	13.205	12.6225	13.7986	12.8074	13.3698	12.9281	13.9639	13.9223	12.4212	13.4313
ARID2	13.1718	13.0733	11.3998	12.0992	11.5236	13.1159	11.7311	12.7348	12.3153	11.8152	11.8846	10.6652	12.3141	11.8947	13.0765	11.4371	11.8305	11.6865	11.8656	12.3969	11.8551	12.3061
ARMC1	14.1203	13.0519	12.1762	11.8309	11.8202	13.3773	12.0979	12.256	12.1796	12.1928	12.0422	12.0196	12.2264	11.9621	14.1044	12.6814	11.5456	12.154	12.089	12.4993	12.5262	12.0494
ARNT	11.4226	10.9007	10.188	11.9861	11.8349	12.4955	10.8037	12.05	11.9671	11.8369	11.1473	12.405	12.4728	11.2853	11.421	10.883	12.7024	12.2833	11.5713	12.5678	10.3117	11.0329
ARNT2	10.5829	11.1717	9.7882	10.4252	10.3885	7.9786	11.1093	11.8962	11.2075	11.8197	10.4668	10.3579	12.0039	10.8643	10.43	7.2649	11.5875	10.2409	10.5645	12.5437	10.4511	10.4423
ASB13	10.2567	10.8973	10.747	11.0555	10.5092	11.0936	10.9686	10.8005	10.6689	11.0165	10.9115	10.4591	13.2518	10.7034	10.4384	11.1063	11.0727	10.9129	10.8262	12.7709	10.447	10.7383
ASB16-AS1	9.9015	11.9569	11.6056	11.8152	10.7392	11.6242	11.4554	12.1594	11.7303	11.3125	11.494	12.5647	12.0693	10.8022	10.5001	10.9535	11.4799	11.0906	11.7786	11.736	13.5835	11.562
ASB9	11.0515	11.4224	11.6483	11.0714	11.1596	9.6913	11.839	9.5205	10.956	10.7913	13.1499	10.751	10.4589	11.0109	11.0536	10.9896	10.7088	11.2025	11.1527	10.7925	10.2942	10.8098
ASNS	14.0698	11.4759	10.9806	12.2316	10.9446	12.4343	9.9873	11.8749	11.401	12.4433	11.3549	10.8823	12.3912	11.5465	13.9902	11.3755	11.4631	10.4231	11.9697	12.0171	12.7309	11.8268
ASPM	14.3826	11.7925	9.7957	0	8.3359	11.4495	9.986	11.0905	12.5746	10.3195	8.9748	10.5479	10.8084	9.63	14.4785	11.4867	11.3124	10.1545	10.0763	11.998	12.8655	10.4083
ASXL1	12.3049	12.6523	11.8821	11.1215	11.3458	11.9864	12.4597	12.0389	12.5222	11.0771	11.7606	10.6183	11.4802	11.3145	12.5169	11.9509	11.2254	11.6842	11.8425	11.5206	11.1347	11.848
ATAD2	12.7495	11.7542	11.4432	10.8505	9.7643	11.503	11.3002	10.6203	10.6334	11.3071	9.8649	12.5414	11.0992	10.3479	13.0496	12.2519	11.6519	10.2701	11.2847	11.3509	12.6852	10.4899
ATF1	12.7112	11.871	11.2216	11.3909	11.2216	11.8586	11.5315	11.714	11.255	11.1301	11.2841	10.3305	11.5785	11.4466	12.818	10.4819	11.2132	10.9361	11.6198	11.5612	11.5659	11.2926
ATF2	13.8179	12.8255	12.2013	12.4682	12.4743	12.9572	12.4416	12.5826	12.81	12.6592	12.6373	11.2874	13.0269	12.6207	13.6368	12.5141	12.797	12.414	12.5115	12.8719	12.5274	12.6151
ATF4	12.7301	13.3083	13.4255	13.8816	13.8726	14.869	13.7988	13.642	14.094	14.6845	13.4598	12.5408	14.3998	13.8141	12.7169	13.7475	14.1172	13.3987	13.7784	14.1487	11.8497	13.9243
ATF6	12.1174	11.7867	11.5041	12.1928	12.0553	12.2696	12.3605	12.2382	12.2614	11.9313	12.2356	11.7009	12.1808	11.523	12.0143	11.71	12.3559	11.8508	12.2014	12.5909	10.956	12.4465
ATF6B	11.9635	12.231	11.7999	12.1804	11.647	13.2113	12.2797	12.5013	12.3229	12.2568	11.8706	12.0474	12.4143	12.0395	11.9226	11.1996	12.7074	11.823	12.4539	12.9465	12.9132	11.9932
ATG12	10.139	10.7546	11.2264	11.3148	10.4941	11.054	10.9952	9.9585	10.2626	10.7172	11.061	10.7799	10.7807	10.3678	10.1638	10.4819	10.3686	10.739	11.1102	10.1959	11.0906	10.0067
ATG13	9.2311	10.034	10.5079	11.1829	9.8421	8.6591	9.9873	9.2187	9.1244	9.4165	9.7598	10.4747	9.6385	9.6379	9.5011	9.6733	9.5703	9.3754	10.522	9.538	8.6405	9.4136
ATG16L1	12.6838	12.72	11.9056	12.1234	11.8212	12.6859	11.8071	12.5616	12.3435	12.1961	12.0286	12.5482	11.5179	12.5733	12.8417	12.8267	11.6576	12.193	11.9053	12.4076	12.1282	12.1521
ATG3	14.8264	12.9119	12.2403	12.6853	12.6066	14.1151	12.1765	13.133	12.759	12.3483	12.3463	11.6707	13.2074	12.851	14.9208	12.8951	12.8505	12.5441	12.5213	13.0844	13.2351	12.8357
ATG5	12.4119	12.2391	11.5622	10.8174	11.751	12.1231	11.4913	12.1801	12.0032	12.0799	12.2761	11.843	11.4783	11.8233	12.3194	12.0847	11.6869	12.1585	11.8763	12.0068	11.8326	12.4538
ATG7	10.6853	11.3338	11.7039	11.9471	11.1561	11.2015	12.502	11.4709	11.0559	11.2886	11.7833	10.7496	11.3302	11.3602	10.5162	11.4817	11.2026	11.2184	11.9148	11.1628	11.2604	11.1866
ATM	12.354	11.8291	11.523	11.3207	11.2315	11.3819	11.509	12.0804	11.6657	11.5479	11.526	12.3545	11.8846	11.5361	12.6581	11.5008	11.9849	11.8152	13.5004	11.6782	12.8264	11.1322
ATP5A1	16.7887	15.4464	13.7842	14.9509	14.5647	16.242	13.9375	15.3272	15.5547	14.417	14.3555	12.7297	16.3377	14.5844	16.8381	14.261	14.7416	15.1728	14.5574	15.9057	15.0763	15.3279
ATP5G1	14.8508	14.427	13.7842	13.896	14.0671	14.7273	13.8447	13.6507	13.9691	13.8077	14.0342	11.7993	13.9638	13.6948	14.8154	14.4024	13.8668	13.7577	14.1496	13.908	13.4792	14.372
ATP6V0C	14.611	15.0576	12.5587	13.2634	13.6048	15.4312	13.0249	14.2681	13.8237	14.9659	13.5986	13.6481	14.4065	13.9947	14.7389	13.89	13.5978	13.7383	13.0193	14.4466	13.6559	14.5821
ATP6V1G2	8.0044	10.3359	11.4663	10.6441	10.4466	8.881	11.2093	10.169	10.4724	9.9071	10.7489	11.6499	11.2274	10.4124	7.8032	10.4115	10.1771	10.2502	10.7679	10.2818	10.4602	10.5923
ATP7A	9.0688	10.1901	10.8958	10.7885	10.1188	10.6987	10.7224	9.688	10.256	10.0251	10.2396	11.0785	10.4972	10.3402	8.9071	10.6166	10.4149	10.1545	10.9572	9.7336	10.3848	10.3813
ATP7B	9.9895	11.5941	10.6467	10.2325	10.2808	10.5527	11.4091	11.0335	11.2726	10.2593	11.1954	11.7517	12.0017	12.2517	10.1865	11.6265	11.6707	11.4436	10.4321	10.5952	10.3995	11.0732
ATR	12.9745	11.9784	11.9658	11.7011	11.7452	13.1983	11.8291	12.6214	12.0481	11.743	11.7912	10.9614	12.1564	11.9757	12.8555	12.016	12.3683	11.6583	12.0851	12.2113	11.5	12.9832
ATRX	13.6974	12.1844	11.3529	11.7337	11.37	12.135	12.1193	12.3769	12.3953	11.5881	12.0715	11.1767	12.5424	11.7694	13.9319	11.5536	11.7214	11.525	12.1321	11.7076	12.1961	12.1999
ATXN1	10.1365	12.0376	12.2273	12.4857	13.2766	11.8561	11.9215	12.146	12.2552	12.1764	11.6769	12.5023	13.2321	12.7563	10.6401	12.1438	13.3558	12.1805	12.381	12.3552	10.9665	12.2884
ATXN3	11.5237	11.7653	11.5426	12.1533	11.0902	10.6011	11.8493	11.0656	11.3433	11.462	11.7737	9.9247	11.81	11.919	11.6935	12.0394	11.6097	11.1897	11.8004	10.9447	10.3217	11.7382
AURKA	15.2691	13.6235	13.0203	12.2886	12.3275	13.0313	13.7019	12.6501	13.5239	13.5189	12.7341	11.6692	12.4821	12.7658	15.2473	13.4647	12.1598	11.8261	12.2513	12.4599	13.576	13.4746
AURKB	14.2151	13.1917	11.2656	11.3867	10.9203	11.4379	11.8379	11.6854	12.1324	12.0562	11.5343	11.861	11.5004	11.3809	14.4586	11.7182	11.6885	11.0863	11.2655	11.8576	12.7905	11.379
AURKC	8.0664	9.4747	10.2495	9.3588	9.9179	7.7829	10.1514	8.8459	9.4718	8.8499	10.323	10.0689	9.1701	9.9873	8.3772	11.051	9.0241	9.953	9.2786	8.8725	8.9606	10.5336
AXIN1	10.3239	12.7035	11.1726	12.0897	11.6958	12.7136	11.4544	11.7047	11.875	13.1187	11.7162	11.1467	11.9883	11.232	10.072	11.905	12.0378	11.5745	11.6592	11.6466	11.663	12.1772
AXIN2	11.1996	11.3795	11.7296	10.9702	11.4581	10.7915	11.5594	10.8288	10.6484	11.9868	11.1391	11.3271	12.5983	10.7242	11.0508	11.3597	11.5434	10.6318	10.9785	10.8643	11.7405	10.2941
AXL	13.4273	10.6202	9.1703	9.699	12.4955	11.031	8.8571	12.2127	10.8586	10.8442	10.8184	10.9378	10.1363	11.7733	13.6665	9.7989	11.8917	11.5652	10.3343	10.6372	12.2778	11.0116
B3GNT8	8.5002	12.0281	10.7314	10.7363	10.6432	11.2544	10.3521	10.9326	10.5073	10.4246	11.7461	10.9004	10.7595	9.5526	8.4706	11.1897	9.7456	10.0555	10.6353	10.3143	11.7282	8.7321
BAD	10.6637	12.327	12.0766	11.7105	11.6825	12.4607	11.515	12.4423	11.4394	11.988	11.9579	11.5934	12.5424	12.0463	10.6886	11.8031	11.9757	12.118	11.5153	12.2519	9.7908	11.9471
BAG1	12.701	11.8572	12.399	12.3393	12.1276	12.0345	12.2618	12.3694	12.6317	13.8006	12.2394	12.0226	13.5705	12.1037	12.6339	11.5202	11.9498	11.9581	11.9908	13.4846	12.5958	12.0558
BAG2	13.8181	10.4126	8.7317	9.6761	12.9048	9.6744	9.6261	9.7337	9.3668	8.2097	9.2826	10.1039	10.9044	11.0901	13.718	7.6021	9.5025	11.3116	10.5344	8.163	12.7684	10.1788
BAG3	12.8021	12.9451	11.4439	12.2891	12.2667	11.6117	13.0984	11.6515	12.4946	14.4256	11.7197	11.0853	11.1239	12.8512	12.9392	12.7213	12.2009	11.614	11.0846	12.7377	12.1709	11.518
BAG4	11.2727	12.3422	12.4304	11.611	13.0598	11.9183	11.9002	11.3554	11.2882	11.7186	13.0627	11.6217	11.8343	11.5273	11.4114	12.6996	11.506	11.7148	11.0846	11.6184	11.0296	11.6709
BAG5	12.9603	12.3985	12.0499	12.2703	12.0459	12.6104	12.413	11.9776	12.3618	12.8575	12.403	10.8028	12.5146	12.1489	12.8425	12.8787	12.8241	11.9722	11.8085	12.5657	11.5372	12.2452
BAI1	10.0825	3.7562	9.1851	9.1126	8.0289	8.8056	9.6055	9.2632	6.8047	7.608	8.0911	11.9384	7.9233	7.8327	9.3882	6.3358	9.6922	9.7366	9.6882	7.6475	11.402	6.1719
BAIAP3	8.964	8.0721	9.8296	8.1709	10.4872	11.4161	10.4224	10.4583	10.7145	8.8796	8.8412	12.1974	8.2813	9.5275	8.8887	9.3556	9.6233	10.1312	8.1517	10.1259	10.1296	8.8355
BAK1	12.1506	12.7664	12.1198	12.4345	12.3026	12.2274	12.4438	12.4166	12.1183	12.546	12.3776	11.9721	12.0457	11.8451	12.2239	12.1095	12.3095	11.7231	12.4108	12.0616	11.4605	11.5725
BAMBI	14.7369	11.4182	13.1542	14.1447	14.0561	13.7034	12.0716	12.0755	12.7181	11.2861	12.1568	12.2037	10.6887	12.9217	14.6876	13.621	11.484	14.3982	11.1014	10.7188	13.3629	14.6897
BAP1	12.5585	11.7841	11.5797	10.7451	11.431	11.4453	11.2402	11.8566	11.2791	11.9469	11.4952	12.1297	11.9966	11.0055	12.3443	10.7314	11.6941	11.5167	11.4307	12.0329	11.4794	11.0811
BATF	10.4972	12.4723	11.0608	11.2319	11.0307	10.6055	11.437	10.7445	10.5307	11.586	11.1839	12.2691	11.3693	11.7673	10.7097	11.9731	11.2609	10.9031	11.1776	11.8823	11.9855	11.6003
BAX	12.2751	12.7519	11.9058	11.35	12.1718	13.352	11.7224	12.7228	12.1824	12.343	11.9824	12.0547	12.767	12.1226	12.1268	12.5374	12.2569	11.7534	12.3342	12.5662	11.6093	12.9237
BBC3	9.557	11.9438	10.6064	11.3538	11.5397	12.0553	10.9713	11.1862	11.4036	11.6183	11.1277	13.5144	11.2843	11.4399	9.6134	11.26	11.5001	10.3856	10.9002	11.9387	11.9469	10.9009
BBS4	10.4241	10.1845	9.2968	9.8445	9.4855	9.9489	10.5968	10.5473	10.4538	9.1152	9.698	11.138	11.1917	10.167	10.4676	8.533	9.4655	10.4162	9.0282	10.6023	13.2113	9.7264
BCAR1	10.8264	11.4746	11.2108	10.9563	12.9325	13.3151	11.6388	12.2551	11.8059	12.4193	12.566	12.5279	12.7412	12.3022	10.8474	12.0014	12.1621	11.602	11.5523	11.5429	9.8309	11.4459
BCAT1	15.1162	11.5705	11.6858	11.9503	12.352	11.2732	11.8116	11.9758	11.5776	11.0823	11.9987	10.5122	10.7442	12.1256	15.0639	11.9163	11.4508	11.0081	11.9577	11.2448	13.4656	11.7738
BCCIP	13.9412	12.556	10.4042	11.0732	11.3783	12.839	10.1251	12.1749	12.2089	11.2996	10.9164	10.8594	12.781	11.9087	13.8519	11.2175	11.9625	11.6104	10.9912	13.0061	12.7115	11.4508
BCL10	13.2734	12.4151	12.2726	12.1918	12.2041	13.1309	12.4934	12.0857	12.5934	12.2354	11.9417	12.1896	12.7363	12.4234	13.1582	12.5268	12.3577	11.6325	12.7848	12.3141	11.8208	12.0118
BCL2	9.4132	13.4574	14.0959	13.1046	12.1201	10.1834	12.2507	13.5165	12.2118	12.1446	13.6944	12.0492	13.8207	12.0607	9.3529	12.3169	13.2946	11.2184	13.8803	14.6332	10.1379	12.3088
BCL2A1	12.0582	10.4819	11.9796	10.9275	10.8531	10.2682	12.5755	10.7119	10.9946	10.6931	11.124	11.2066	10.3818	11.6944	12.0512	10.7531	10.3051	10.7169	12.1765	10.1716	11.402	10.9826
BCL2L1	13.76	13.8741	12.1144	11.9938	12.1453	14.1772	12.536	12.7703	12.7843	12.2051	12.2392	11.5782	12.2034	12.0493	13.8248	12.8101	12.2693	11.9367	11.7331	12.6164	12.253	12.0715
BCL2L10	7.1503	9.9387	11.7488	11.8481	11.1244	9.4252	12.5634	10.7949	11.0234	10.6007	11.6142	11.408	10.7625	11.6947	7.0264	10.5591	10.7471	11.6968	11.3352	10.4351	10.5073	11.7471
BCL2L11	10.2961	11.5781	11.228	10.2799	10.2951	11.0691	10.9125	10.7153	11.0376	10.9939	10.5297	11.412	11.0377	11.0307	10.3248	11.2596	11.3423	11.1784	10.9523	11.1004	10.8816	11.071
BCL2L2	12.0639	12.3585	11.4646	12.074	12.099	12.2715	11.7582	12.6484	12.0252	12.8219	11.8556	11.6206	12.4971	11.927	12.1137	11.8468	12.5391	11.9193	11.5486	12.6567	11.0917	11.3691
BCL3	11.743	11.0638	11.0802	12.5326	13.0895	12.6129	11.7748	12.4039	12.1234	12.3705	12.5813	11.1369	11.3753	12.4916	11.6259	11.2422	12.1853	12.2232	11.9186	12.7512	10.409	12.3211
BCL6	4.9584	9.8521	11.2836	10.8216	10.0171	9.1686	10.5607	9.8627	9.3959	10.0239	10.577	9.6863	9.072	9.9762	6.0375	10.7057	10.6548	9.622	10.5806	9.9668	9.8155	10.6559
BCOR	12.7124	11.5836	10.9895	10.7828	11.5101	11.8118	11.2996	12.303	11.7433	11.1385	11.5363	11.5478	12.2953	10.8941	12.6972	10.3906	11.663	11.9486	11.685	12.4868	11.3307	11.5748
BCR	12.6871	12.7571	12.0239	12.0952	12.133	12.1695	10.7893	11.8389	12.0687	12.4526	12.1511	11.3001	12.2752	11.7612	12.4755	11.9636	12.1548	12.2385	12.4158	12.6378	11.8259	12.2122
BDNF	11.2683	11.0272	11.2954	11.4631	11.0212	9.2467	11.2656	10.406	10.2182	10.9361	11.2999	11.4755	10.7162	10.9884	11.3974	10.3991	10.0666	10.5576	10.7929	10.3617	10.8044	11.3106
BECN1	11.6396	12.3595	11.5413	10.9087	11.1879	12.4778	11.4843	11.9062	11.1614	12.1446	11.5936	11.5722	12.3075	11.0584	11.736	10.9296	11.8374	10.9777	11.0682	11.7961	11.2225	10.9513
BFAR	12.2062	12.7738	11.5106	11.0311	11.5317	12.7563	12.1713	11.8462	12.2948	12.5064	11.9054	11.4862	12.209	11.8583	11.8721	11.7247	12.0283	11.4409	12.0371	12.0608	12.3457	12.4706
BHLHE40	13.6164	15.6653	14.071	15.0819	15.1915	15.4641	14.4813	13.917	14.8045	15.0592	14.0116	13.8216	14.7889	15.0441	13.4777	14.1808	15.274	14.5344	13.6342	15.4015	11.9892	15.1108
BID	11.9526	10.0536	11.7056	12.0156	11.2365	11.4127	11.9939	10.9187	11.5862	11.5509	11.9072	11.0711	11.0757	10.9718	11.98	11.2171	11.0188	11.3108	11.4985	10.7318	11.1139	11.9442
BIK	11.4977	11.5179	11.1951	12.403	11.37	12.264	11.8485	12.9549	12.3711	12.0548	11.3606	11.3103	12.1567	11.5192	11.6138	12.2139	11.6506	11.7359	10.571	12.1706	10.9127	12.4716
BIRC2	14.0296	13.136	12.4337	12.4808	12.9576	13.4886	12.0129	13.6538	12.8587	12.1476	12.5053	12.5399	12.8356	12.9334	14.1718	14.5052	12.4598	12.865	12.919	12.8499	12.6428	13.5209
BIRC3	11.4363	10.5402	12.3325	11.2599	10.7334	10.5137	11.2116	12.6811	11.1827	10.3838	11.5272	11.8497	10.9831	11.7464	11.5685	12.7399	11.1353	11.3027	14.3451	11.9275	10.37	12.0933
BIRC5	12.6322	11.144	10.8609	10.9301	9.7665	10.5137	11.6029	10.356	10.1803	11.4264	10.3625	10.775	10.019	9.611	12.4361	11.1203	10.3565	10.1194	10.0942	10.5371	11.4106	10.8092
BIRC6	13.4732	12.55	11.396	12.1676	12.1658	13.3524	11.2413	13.0219	12.2603	12.5848	12.3749	12.5475	12.7692	12.1736	13.6674	11.9729	12.3735	12.6293	12.8111	12.7868	12.2667	12.4
BIRC7	6.3553	9.0861	9.8043	9.8445	9.5156	8.1751	9.5492	8.0736	7.9945	9.9585	8.9863	10.9366	9.6713	8.6049	5.9924	9.9006	9.0418	9.0175	8.8306	9.4598	9.7856	8.0873
BLM	11.448	10.5201	11.2913	10.7963	10.9335	9.8397	12.1022	10.6058	11.0283	10.984	10.7804	10.3181	10.1253	10.6424	11.3887	10.6245	10.1714	10.2973	11.0665	10.6858	10.9066	10.953
BLVRA	13.555	12.6071	11.5591	11.5421	11.6575	13.177	11.6226	13.4667	11.5788	12.549	11.5097	11.2815	14.408	11.8202	13.482	10.5089	12.7849	11.3167	11.3171	12.6712	12.1217	9.9731
BMF	11.1822	12.0932	11.6976	11.8661	11.6214	11.4982	11.6468	12.5858	12.2968	11.4677	11.9585	11.4304	11.2075	11.7797	10.9775	11.3801	11.8396	11.7001	12.1212	11.2173	10.6209	11.7017
BMI1	10.1196	11.3625	10.6807	11.7582	11.8576	13.041	11.8496	12.4218	12.7657	12.2734	11.4737	12.5292	13.0146	11.2798	10.2996	11.9718	12.1952	12.0046	11.8705	13.6366	12.8922	13.1487
BMP1	10.97	10.1645	10.8624	11.7325	13.5541	11.353	11.6509	11.0775	11.3776	11.8662	11.6161	11.6017	11.3839	12.0884	10.6851	10.4245	11.8203	11.6104	11.1644	10.9165	11.3111	10.8573
BMP2	8.4699	6.2493	10.0547	8.2843	8.0289	7.9509	8.1241	5.9066	6.8841	6.1243	8.2218	13.0414	9.0085	7.461	8.6628	7.894	7.9539	10.3856	9.7102	6.2928	11.2171	6.7816
BMP4	12.2045	10.3066	11.027	10.2717	11.3405	13.5982	11.0464	11.7973	11.3059	10.9096	11.8225	11.2561	9.9243	12.9746	12.1222	10.8518	10.7723	11.0263	11.1975	11.4554	11.8072	10.522
BMP5	9.8524	10.3448	11.5252	10.7267	10.4164	9.6744	11.7268	9.8179	10.1803	10.3145	10.9486	10.2186	9.6561	10.318	9.661	9.8819	9.9931	10.6864	9.5155	9.6732	9.988	11.1393
BMP6	9.1664	7.9729	9.7063	9.8863	9.394	7.3454	9.5311	6.6482	7.497	8.906	9.2599	10.0746	8.107	8.0782	9.3122	9.3145	8.6184	9.3839	10.3799	8.7055	11.4242	7.6782
BMP7	10.2961	10.7305	11.2347	10.4578	11.5979	11.2657	10.9826	9.3176	10.624	10.8773	10.74	11.56	9.7532	10.6929	9.9854	11.5723	10.1794	10.2015	10.4842	9.3794	11.5624	11.2079
BMP8A	6.8309	10.5131	11.1902	10.4845	11.261	9.1686	10.8357	11.1366	10.2344	11.988	11.1114	10.8474	10.217	10.6525	7.4499	10.9992	11.8615	10.8613	10.5909	10.9614	8.4308	10.7621
BMP8B	7.0718	9.4547	10.7906	10.4462	9.8202	8.3831	10.0635	9.2701	9.5393	9.6687	9.832	10.6884	10.0772	9.8843	7.1951	10.5603	8.8076	10.2747	9.2648	9.9025	10.7194	10.2234
BMPR1B	9.1233	15.9476	11.4132	10.1694	13.1712	13.9436	10.7048	15.8161	14.5686	10.0525	14.0415	14.271	9.0016	10.8934	8.7123	10.703	14.7409	14.1402	10.4063	9.3818	9.4169	10.4267
BNIP2	14.5803	12.785	12.1752	12.3883	12.7776	12.863	13.1892	13.1726	12.4518	12.5833	12.3066	11.7736	12.5736	12.4729	14.4762	11.8162	12.2977	12.4002	13.0234	12.2087	12.8873	12.1823
BNIP3	15.8365	14.3522	13.238	13.2966	12.9678	14.353	12.8977	13.5156	15.6284	13.8008	13.2173	13.1375	14.5837	13.6714	15.642	13.7306	12.6545	14.7894	12.5382	13.6069	14.6012	13.4003
BNIP3L	13.7107	12.344	11.9603	13.0575	12.5173	13.0319	12.7815	12.9895	13.7478	12.3975	11.9453	11.8013	13.2844	12.7263	13.6859	11.9507	12.6181	12.278	12.006	12.6232	12.7321	12.3231
BOC	9.0173	9.1259	11.0229	10.6163	11.9326	8.4506	8.958	10.002	11.0217	10.2644	11.0211	10.9428	9.8931	11.2464	8.1902	11.1533	11.7937	9.9107	10.6183	9.752	11.3121	10.2395
BOD1	9.4012	10.6324	11.0763	10.1373	10.1348	9.8721	10.8475	10.5614	10.5559	9.7083	10.837	9.9986	10.3184	10.7847	9.686	10.0765	10.6711	10.6258	9.9375	10.4006	9.5867	10.273
BOK	12.6496	12.0122	11.6598	12.0728	11.9039	12.7775	11.1286	12.3806	12.1397	11.6472	10.8604	10.7309	12.4224	12.288	12.7862	12.134	12.4842	13.286	10.5153	12.4252	11.3153	10.7255
BRAF	10.5899	11.9617	12.2868	11.3271	11.6606	11.2373	12.4368	11.1157	11.8402	11.9203	11.5899	11.2864	11.245	11.6766	10.7321	11.3658	11.14	11.2411	11.621	11.466	10.1796	12.3337
BRCA1	10.9981	11.3243	8.9262	7.3365	6.2087	10.4309	8.3264	9.9033	10.4788	9.4073	8.5521	11.1132	10.1596	8.1847	10.9746	8.0756	10.0604	9.9009	7.3893	10.1865	10.1431	9.0334
BRCA2	12.9462	11.828	11.4652	10.4845	10.9192	10.5512	12.1835	11.3187	11.3669	11.022	11.7155	12.13	10.7966	11.497	12.8108	11.7504	10.8483	10.6853	11.4934	11.4716	12.7144	12.3029
BRIP1	13.6484	11.6669	11.1816	9.9153	11.3328	11.2181	12.4074	13.2773	10.9675	11.8719	10.4758	10.9372	10.217	9.9079	13.6921	11.5586	10.6148	10.166	10.0466	10.1188	12.1949	11.1639
BTC	5.4052	9.332	9.8421	10.0604	10.0017	8.1428	7.1197	9.437	7.8336	9.6826	9.2788	10.7848	9.7573	8.8539	6.2049	9.8573	10.2925	9.4228	9.6568	10.1892	8.1242	7.2394
BTG1	11.2966	11.0656	11.8991	10.5472	10.3929	9.5537	11.8067	10.6391	10.5198	11.0358	10.8446	11.1221	10.5069	10.9829	11.44	10.19	11.2919	11.0371	13.2259	10.1606	10.141	10.2526
BTG2	12.2664	14.7738	13.8547	15.6228	14.9733	14.3045	14.7091	14.0799	14.38	13.7883	12.5131	12.3678	13.924	13.4432	12.0199	14.1994	14.5364	13.0412	14.5946	13.927	11.0285	14.3855
BTG3	13.0913	11.5878	11.1223	10.72	11.9106	12.5419	11.3391	11.6058	11.8738	10.6429	11.56	11.1494	11.2238	11.6081	13.0701	11.7917	10.6341	10.9051	10.8462	10.9582	11.6212	12.5574
BTK	10.4181	9.9374	10.2986	10.1272	9.8889	8.7953	10.3018	10.7153	10.3083	9.5911	10.6125	10.8804	9.6842	10.3013	10.0908	9.8913	9.2799	10.3062	12.0938	9.881	9.3737	10.6223
BTRC	10.7082	12.5305	11.7203	11.8918	10.5228	10.3589	10.9463	11.247	11.4719	11.5161	11.4576	11.9499	12.1778	11.3145	10.7253	11.4371	11.9907	11.0218	11.2576	11.6868	12.5595	10.9904
BUB1	14.6958	12.3563	11.1726	10.8948	10.6494	11.6028	11.2104	11.6906	11.8817	11.4445	11.05	10.0994	10.8015	11.1636	14.6366	12.1195	10.8023	10.4394	10.3698	11.7333	12.9889	11.7551
BUB1B	9.1805	7.2483	7.6357	7.8327	6.7781	7.115	6.6951	7.4268	7.7406	7.7489	7.3462	8.4402	6.9578	6.329	9.1368	7.299	8.1763	6.8699	7.1864	7.8105	8.6694	6.8325
C17orf53	12.0142	11.8816	11.4585	9.3703	10.4996	10.2978	11.3562	10.8718	10.8653	10.8686	11.0621	11.9227	10.7807	10.6061	12.1372	10.9535	9.3767	10.2502	10.425	10.8794	11.2566	10.7222
C19orf40	9.6911	9.4454	10.5228	10.5928	9.466	9.3352	9.4254	9.7354	9.766	10.0032	10.15	10.5947	9.1171	9.4189	9.489	10.6757	8.9537	9.6052	9.2488	9.2614	9.8168	9.5521
C1orf106	9.8228	11.2442	12.4801	11.9733	11.7487	11.7135	12.0543	11.0722	12.9448	11.4359	12.1745	13.0565	10.7255	11.8195	9.6789	12.5432	11.1394	11.2787	11.4227	11.334	13.1652	12.9643
C1orf159	6.3217	7.8554	9.9	8.6624	7.7624	7.2726	8.7361	8.4834	6.9957	6.7084	7.1792	10.9278	9.2847	8.6857	5.5696	8.416	8.2521	8.6936	8.919	8.2739	10.6385	7.4945
C1orf86	10.6213	10.7539	10.7755	9.489	10.8713	9.3387	10.8209	11.0089	10.6	11.0921	10.602	11.218	11.6558	10.6989	10.3979	11.3894	11.0628	10.2898	11.3413	10.7702	11.0599	10.3166
C1QA	6.0623	13.4415	12.3273	12.0605	12.1588	13.4429	11.6938	13.9315	12.7104	12.7441	12.4206	11.3522	12.6135	12.4466	6.2439	12.7744	12.707	14.1622	14.2097	12.9759	11.3194	13.2508
C1S	10.1317	9.7539	10.9979	12.3904	14.0532	13.8796	11.5159	11.7441	12.2285	8.8635	12.3047	11.0693	10.852	13.5803	9.994	10.1763	13.0261	15.8683	12.3867	9.8404	9.9367	11.674
C3	15.4382	13.1373	12.415	13.5886	13.957	17.1314	12.3649	15.3313	12.8926	12.6409	13.8462	12.1447	13.4779	14.8906	15.2538	11.6677	14.3216	18.8846	12.2677	12.8405	13.9745	13.4492
C3AR1	9.157	11.7965	11.9845	11.1282	11.4985	11.7149	12.1205	12.7855	11.2428	11.4427	11.8053	11.9951	10.9909	11.6136	9.0349	11.5403	11.7574	11.8261	11.8207	11.1886	11.933	11.7109
C5	11.4196	11.045	10.8083	11.1539	10.4003	12.659	11.3806	10.8801	10.6427	11.0542	11.2438	11.2501	11.1667	10.9442	11.3378	10.9182	10.7471	15.0101	10.4418	10.6781	10.9735	11.1489
C5AR1	8.0664	10.1509	10.1977	9.6339	9.9524	9.8118	9.4038	10.4991	9.5255	10.7605	10.1945	10.4952	9.4625	10.5615	8.0209	10.8218	8.9749	9.6804	9.4349	10.2589	7.8293	9.6043
C5orf55	10.4181	10.8652	11.3335	10.7296	11.0533	10.9234	9.8188	10.4912	10.8842	10.9527	10.9674	11.5604	10.4936	10.014	10.6673	12.3564	10.8746	10.8703	10.5964	10.3168	11.6602	10.2357
CA12	11.4644	11.0079	11.9584	12.7436	11.7053	14.5763	12.3163	12.9858	13.0382	9.7886	11.9382	12.4277	12.1021	12.4374	11.3162	10.2163	13.1797	11.5345	9.4136	14.0748	11.0615	11.4002
CA9	11.2912	9.9014	10.4768	10.0919	9.9014	7.8242	10.3776	9.2353	13.0541	9.4777	10.8648	10.5088	10.0308	10.435	11.466	10.305	10.2904	10.2158	10.3456	9.9253	11.0729	11.283
CACNA1C	7.3464	9.9967	10.732	10.0402	10.0568	8.7315	10.4215	10.063	9.4637	10.1911	10.4929	10.0129	9.5402	9.9563	7.2536	10.7901	8.6117	10.2656	9.9035	9.2511	8.5285	9.5567
CACNA1D	9.6031	13.2018	10.1798	13.967	11.6246	7.3167	11.6762	12.629	12.7497	12.0918	10.9679	11.151	13.6608	12.0636	9.2076	10.1624	12.9648	11.0442	8.7307	15.2299	11.2618	11.3165
CACNA1E	6.7065	9.944	11.0174	10.8782	10.7158	9.0988	11.0012	9.532	11.1327	10.4924	11.1014	10.4121	9.7875	11.0181	6.8354	11.1529	9.5979	10.3254	9.9388	10.5849	8.5901	12.099
CACNA1G	6.4514	10.3168	11.0482	10.3549	10.7691	8.9101	11.663	8.8884	9.2403	10.5235	10.5945	12.0056	10.1612	9.6031	6.2439	11.5563	9.9005	10.2237	10.763	9.837	12.0879	9.3097
CACNA1H	10.5722	11.2605	10.8439	11.3677	13.3285	15.508	13.2975	10.9916	10.4423	12.6741	13.7401	15.164	10.2244	12.9167	10.6922	11.0913	11.3785	13.5208	11.3493	11.3665	11.3189	11.3111
CACNA2D1	12.8135	12.0437	10.2941	11.1073	12.2374	11.0691	9.3817	11.7333	9.9835	11.4854	10.4156	10.8428	12.4541	11.2515	12.9917	8.9952	10.9441	10.907	10.6574	9.0814	12.2945	9.5642
CACNA2D2	10.6968	9.1374	8.9799	8.0238	9.2416	8.6648	10.1725	9.1971	7.2791	11.3899	8.4723	11.9359	12.4678	8.3272	12.5859	6.1363	8.7717	10.0538	9.2648	9.2198	14.3553	7.3828
CACNA2D3	10.8114	1.4789	7.5871	0	6.2087	5.7497	0	8.0363	6.6987	8.1667	7.1133	9.0484	8.9668	6.233	10.6199	4.2786	8.3888	8.8846	8.3959	13.7708	10.2586	0
CACNA2D4	7.4586	3.4371	8.3841	8.6373	5.844	5.3578	0	7.4594	3.4967	5.2309	7.2802	11.5794	7.4154	6.1122	8.0096	5.2871	6.8549	8.6568	7.6666	4.8204	11.5144	3.5922
CACNB2	8.1547	9.5996	10.742	10.0942	9.9684	8.1346	11.1196	9.3265	8.9736	13.3965	10.0324	10.1467	12.4326	9.5442	7.904	10.5818	9.2078	10.4162	9.829	13.0693	10.9097	9.5338
CACNB3	11.3537	12.0861	10.0787	10.7662	11.001	11.6132	10.6089	12.8564	11.9895	11.799	11.1072	11.682	12.3611	10.8085	11.167	10.9962	12.1255	10.1725	8.7046	12.2393	10.5506	10.7964
CACNB4	9.0173	9.8811	10.3951	10.4207	10.2055	8.1346	10.4848	9.9783	10.6219	10.4553	10.7995	10.0129	8.9348	10.8271	8.5965	10.4626	10.1564	10.1479	10.3428	9.7969	8.8414	10.5173
CACNG1	2.7316	11.001	10.8444	9.1508	12.2481	9.2618	10.7492	8.8304	8.7872	11.0159	10.227	11.7399	10.0105	9.2876	3.4734	11.0684	10.7269	9.7991	9.7419	9.7243	9.6945	9.0312
CACNG4	12.9097	14.349	12.1408	12.715	15.1876	14.8627	12.5076	12.3286	11.5829	13.8419	11.4683	13.0122	12.498	11.5651	13.102	12.7261	13.1756	10.5576	10.123	11.9263	11.7019	9.7649
CACNG6	8.5225	9.0694	10.6088	9.28	10.0642	9.578	10.0484	9.4873	8.8943	11.5954	10.1865	0	8.7951	9.7346	7.5151	10.7163	8.9775	8.92	9.357	9.3628	8.344	9.8314
CACYBP	10.4161	10.528	11.5499	11.8065	10.8797	10.7153	11.2991	10.3484	10.7414	11.0364	10.9486	10.2771	11.0692	10.2894	10.7576	11.5471	11.6897	10.8057	11.723	11.3328	10.2624	11.1312
CAD	12.5724	12.0452	11.0955	11.3918	11.4847	11.3982	10.9125	11.4517	11.6987	12.0393	11.3356	11.4025	11.7927	11.5884	12.3961	11.9801	11.5178	11.4039	10.9174	12.1221	11.098	12.0115
CADM1	12.0989	8.6196	9.902	10.4827	9.6576	12.2687	9.9125	10.9442	9.2609	10.1139	10.086	10.7316	11.8818	10.4679	12.5179	9.5746	10.3686	10.8255	9.1406	9.3676	11.3047	9.6631
CALD1	13.1059	11.9494	11.5044	12.7816	15.0928	13.9163	11.8789	13.0878	12.7592	12.759	12.7718	11.8347	11.3984	14.0729	13.0176	11.7069	14.159	13.359	13.7913	12.049	12.2277	13.6524
CALM1	14.986	13.4959	12.8543	12.8438	13.4721	14.5871	13.9087	13.4842	13.4209	14.4166	13.1987	11.387	14.7609	13.472	15.1656	14.299	13.9318	13.5711	14.1131	13.2932	13.4711	13.2643
CALML3	8.8392	10.12	11.1672	10.3815	11.7533	8.4637	10.9632	10.3838	9.674	10.735	10.929	10.2821	10.7421	10.7242	8.8259	12.0609	11.3144	10.3982	10.8134	10.0253	9.6474	10.6509
CALML5	10.1365	9.6454	9.8296	10.4932	10.0036	14.9047	14.3345	10.5069	10.1852	11.0886	9.9628	12.2822	9.8707	10.7271	9.9593	11.3887	13.1714	14.0249	10.1966	14.8508	11.2628	16.0297
CALML6	3.6187	2.4512	7.2295	5.4805	4.24	4.2174	0	6.3852	2.874	0.9033	5.7646	9.3525	7.08	5.0414	4.6586	2.2271	6.1263	8.9882	7.0177	0	8.5961	0
CALR	17.7487	15.4284	14.0268	14.1152	15.2444	16.6343	13.9305	15.8717	15.6149	15.5959	14.8143	14.7132	15.8893	15.15	17.7279	14.4935	15.0836	15.5577	14.6179	16.5281	16.0794	15.8196
CAMK2B	7.6996	9.7995	10.8319	10.8634	10.6872	8.7743	10.6664	9.852	11.2841	10.947	11.055	11.8031	12.2094	10.1129	7.9161	10.6768	10.0099	10.7236	9.9889	11.2506	9.9164	8.5766
CAMK2N1	13.9499	14.791	14.3868	14.4281	14.4846	14.6569	13.8841	12.8457	15.3004	15.5984	13.4014	13.3629	12.0643	14.1319	14.0387	15.2279	14.4162	14.0651	12.4806	12.1473	13.0263	12.4859
CAMKK1	10.0107	9.6773	9.6243	8.3706	8.8736	9.7162	8.9661	10.2317	9.8807	7.8503	7.7927	9.5812	9.8422	8.6918	10.1433	6.614	10.0641	9.4472	7.6546	11.4351	9.6387	10.0717
CAMKK2	10.3615	12.6317	11.0473	11.846	11.6538	12.3211	11.5072	12.5515	11.4997	12.8015	11.728	13.1703	11.7777	11.8862	10.1739	11.3523	12.2356	12.1846	11.4241	12.0896	12.0612	11.6316
CAPN1	12.2216	13.7376	12.17	12.9194	13.5831	15.3173	13.0405	14.1956	13.151	13.9652	13.1532	13.0071	14.5288	13.7482	12.2055	13.1815	13.0594	13.1449	13.0985	13.8075	11.3257	13.4608
CAPN2	13.2378	13.364	13.4155	14.3041	14.9307	14.8436	14.2098	14.9895	15.2902	13.5367	13.8584	13.3981	15.5883	14.9881	13.1168	13.9437	15.6307	14.1699	14.1456	15.633	12.438	13.5031
CAPN3	10.7339	10.0475	11.6349	11.9914	11.2082	10.1853	10.6664	10.8436	10.4538	10.6778	11.5612	11.8715	11.7215	11.3071	10.8138	10.4096	11.173	12.2002	12.1143	11.3931	10.629	11.1444
CAPN5	11.8982	10.1667	10.8418	11.3772	11.7347	10.485	10.582	9.9195	10.0604	10.3913	11.0395	10.0307	10.7078	10.4449	11.8351	12.88	11.4389	12.4957	10.9797	9.7647	10.6674	10.5251
CAPN6	10.9246	10.2685	11.3018	11.0232	10.3781	8.5586	10.8467	9.6932	10.7131	9.8209	11.1789	11.1671	9.5043	10.7569	10.6419	10.4296	9.6954	10.4582	10.2315	9.6203	10.7433	11.1856
CAPN7	13.0634	11.8939	10.6538	11.5993	11.8538	13.11	11.1719	12.0798	11.5455	11.6892	11.2823	10.8712	12.3601	11.1527	12.8782	10.8984	11.6597	11.9624	11.5111	12.1974	11.3162	11.5133
CAPNS1	13.6972	15.055	13.1851	14.0156	14.427	16.6717	13.885	14.771	14.4111	14.98	13.9346	13.0628	15.3027	14.8386	13.4341	15.3472	14.7232	14.3155	13.9458	15.2069	12.544	14.9588
CARD11	10.0419	10.0942	10.7922	10.2408	10.9873	8.9666	8.8943	11.049	9.9189	10.4749	10.9645	11.1055	9.8707	10.3402	10.1225	10.4589	9.7686	10.7522	12.7281	10.3303	11.8088	10.1207
CARM1	14.4612	13.2738	11.9708	12.5647	12.8477	12.9196	11.5081	13.608	12.5326	12.7818	12.8349	12.3842	13.5553	12.7102	14.4276	12.5351	12.912	12.2474	12.1019	13.008	12.9533	13.4179
CASP1	10.9468	11.9161	12.7246	12.7294	11.8746	11.5243	12.1823	12.5766	12.5068	11.2406	12.3483	11.1761	11.0527	12.5794	10.8089	12.521	11.4691	12.2287	12.9398	11.7379	10.8263	13.164
CASP10	10.9358	10.6582	11.5314	11.1823	11.15	10.5011	11.2025	11.6742	10.9703	11.1513	11.3778	11.3281	10.5685	11.3701	10.7893	11.4473	11.0995	11.4477	12.6434	10.3771	10.977	11.332
CASP12	6.9672	9.324	10.3549	9.574	8.9194	8.8563	10.3093	9.6319	9.9377	8.2515	9.7812	8.3224	8.5303	10.4626	5.3003	10.196	8.9349	10.0052	10.8188	9.5694	12.0736	11.4228
CASP14	8.4699	10.0608	11.5584	11.263	10.6666	8.2067	10.9374	9.8944	13.5564	10.1464	10.9152	10.7324	9.5116	10.6967	8.9312	10.5597	9.458	10.3515	9.3039	10.5243	9.2626	11.259
CASP2	13.2003	13.2163	11.9455	12.1118	12.4698	12.7109	12.8692	12.7197	13.1496	12.9	11.7948	11.9443	13.2786	12.5806	13.1273	12.5636	12.552	11.7331	12.6371	12.8007	12.6307	13.6634
CASP3	13.7576	12.5976	12.4752	12.3234	12.4532	13.593	11.926	12.3039	12.6826	12.9304	12.5617	12.1366	12.3158	12.6096	13.6936	12.7081	12.5326	12.6162	12.4025	12.3464	12.1762	12.4071
CASP4	13.0503	11.0253	11.6534	11.4751	11.6427	12.1765	11.3113	12.5904	11.8919	10.7706	11.4168	10.5739	10.9235	12.3568	13.2035	10.9544	11.2457	11.9285	12.6558	11.6772	12.1739	12.5704
CASP5	5.0432	10.5599	11.4534	10.7296	10.1135	9.3564	11.4453	10.6603	10.6298	8.5315	10.9882	8.3301	8.9057	11.2195	5.5696	10.8276	9.5043	10.5737	11.3596	9.7951	10.2942	11.6576
CASP6	12.8532	12.0918	11.4156	12.4311	11.3458	12.9067	11.7939	11.7829	11.8649	11.6491	11.765	11.679	12.3493	11.7489	12.8897	12.5999	12.2663	12.1829	11.4669	12.436	12.1051	12.4036
CASP7	12.0689	11.3448	11.9623	12.2371	12.1927	12.636	11.0872	12.6406	12.3027	12.2724	11.3888	11.4339	11.9412	12.1728	11.967	11.617	12.2444	12.0327	11.5069	11.8748	11.6194	11.5063
CASP8	12.587	10.8837	11.7767	11.8152	11.2291	12.3125	11.1364	12.3595	11.96	10.9809	11.763	12.5687	11.5767	12.0181	12.5347	11.1018	11.7828	11.9357	13.3295	11.9419	11.502	12.3932
CASP8AP2	13.3144	12.1068	11.3442	10.4668	11.1828	11.5614	11.3892	12.2638	12.4395	12.2242	11.9702	11.7363	12.0064	11.5519	13.4831	11.0852	11.9744	11.4348	12.0389	11.9841	11.9177	12.0954
CASP9	6.0211	10.8124	11.4159	11.1715	10.7381	9.3529	10.6804	10.6837	10.5361	10.0876	10.6915	11.5515	10.4874	10.9149	8.0321	11.3934	10.708	10.8275	10.6175	10.1385	12.2796	10.8793
CAV1	16.7314	10.8583	12.1127	12.5895	13.5629	11.9242	12.0378	11.8397	11.3989	12.4336	12.0239	11.2144	11.9354	12.8896	16.7129	11.4162	12.3975	11.3049	12.3892	11.5835	14.9999	12.0868
CAV2	13.1919	11.2726	11.656	11.8808	12.8776	12.1426	12.4059	11.7905	11.552	11.5659	11.9145	11.241	11.1842	12.4638	13.2112	11.1195	11.6634	12.6537	12.1421	10.6588	11.9676	12.6207
CBL	13.2766	10.9465	10.3958	10.9538	11.1517	11.5453	9.441	11.9239	11.4711	10.5166	10.3766	11.8748	11.5028	10.8394	13.3536	10.6676	11.1684	10.6424	11.9956	11.248	12.1339	11.3773
CBLC	6.9007	10.5175	10.0725	10.6675	10.3357	12.1644	9.5146	11.6319	4.4313	12.6693	9.7504	11.0915	11.8747	10.2222	6.7834	0	10.828	10.9109	7.2679	11.7309	10.9712	10.166
CBX3	17.6005	15.2078	14.7722	14.6361	14.5273	15.45	15.2721	15.7032	15.3127	14.8677	14.7971	13.5133	15.3272	14.992	17.6291	15.0125	15.1179	14.1937	14.5029	15.2544	15.9871	15.0089
CBX5	15.7566	14.4222	12.8987	13.1803	13.1934	14.6199	12.2488	14.1338	14.2969	13.9396	13.0019	12.9462	14.687	13.0558	15.6862	12.5906	13.8531	13.225	13.4339	13.7977	14.1433	12.7608
CCBL2	12.5813	10.7539	9.5206	10.9308	10.5732	11.338	10.668	10.6212	10.8659	10.5132	9.5931	11.3271	11.711	10.4124	12.6563	10.376	9.5152	10.6079	10.2121	11.1791	11.4547	10.3999
CCDC103	7.6191	10.87	10.7207	10.8264	10.1295	9.4219	10.9271	9.8643	9.8389	9.7351	10.564	10.5755	10.5262	9.3074	6.8856	10.3272	10.4579	10.0643	9.7476	10.0522	8.581	9.7857
CCL1	6.2162	10.086	10.8522	9.78	10.4294	7.4415	9.7454	9.3913	9.7739	8.8418	10.3276	10.0318	8.5398	9.8497	6.2049	9.6831	9.5876	9.2171	9.6107	8.4685	8.7898	10.2545
CCL11	4.7724	10.8824	11.3339	11.3701	12.0436	10.1992	10.6606	9.6568	10.4667	9.9019	11.4074	11.0858	10.1719	10.6671	5.0593	10.22	9.4199	10.4381	10.2069	10.818	10.9959	10.3641
CCL13	5.8435	11.016	11.6286	11.2989	11.6396	8.8956	11.9605	10.0185	10.7672	10.0142	11.2634	10.9596	9.2647	10.9835	6.6445	10.7361	9.831	10.3298	10.8382	9.7898	10.2211	11.2604
CCL14	6.8069	10.4953	11.7341	12.1823	12.4451	11.2816	11.7586	10.5595	10.3726	10.0748	11.1909	11.7708	11.2637	12.0063	6.3189	10.3926	10.6929	13.6839	12.8744	9.5838	11.5314	10.7562
CCL15	8.7601	8.9389	9.5814	8.7023	8.044	3.7868	8.4925	9.1554	8.9736	7.34	9.8384	10.1391	7.5809	8.7963	9.335	8.6718	6.9965	9.6689	9.1999	6.5661	9.7842	8.3613
CCL16	9.7894	3.4371	8.8744	7.6251	6.996	11.7602	5.7596	5.0637	4.5334	5.2963	7.4093	9.5521	6.4742	6.2977	9.6319	0.6903	0	13.4848	0	0	10.0028	4.0704
CCL17	6.9672	8.7778	10.383	10.8491	9.4319	8.2976	10.3114	9.503	9.7791	9.9356	10.958	10.3811	8.3038	9.9143	7.092	10.6423	9.6906	10.0835	11.2058	8.7753	12.6327	9.1623
CCL18	7.131	10.9027	11.9777	10.9939	10.7217	11.7937	10.7787	9.0281	10.5002	10.2071	11.387	11.7651	10.408	11.3554	4.1019	10.9192	9.5404	11.0768	11.8224	10.0611	10.1328	11.2417
CCL19	4.3079	6.9888	12.3325	10.2727	8.9757	11.7414	9.0472	9.0945	9.4653	7.5012	10.3731	11.633	10.3871	11.077	5.6297	10.1717	11.2204	12.0786	14.4071	0	10.8122	10.425
CCL2	12.3735	11.7021	12.9075	12.9842	13.9866	13.0732	13.4433	12.9783	12.9602	11.2266	12.5014	13.1621	11.9479	13.8629	12.2993	11.2553	11.1499	11.656	13.8184	11.4538	11.1835	11.6989
CCL20	13.3861	10.2485	11.3559	10.4353	10.5119	9.3635	10.9959	9.8194	10.7632	9.4969	11.1789	10.3967	9.1329	10.9599	13.657	11.0472	9.727	10.5933	10.9424	9.7501	12.4685	11.3665
CCL21	5.3397	10.1611	11.3302	11.8132	10.5362	12.2541	10.5696	10.1278	11.0862	10.6351	10.8254	12.0226	10.6321	11.5499	5.9924	11.0779	10.7308	11.7187	16.8373	10.1032	8.6722	10.6587
CCL22	6.8069	9.1691	11.2625	9.574	10.276	9.5257	11.0149	10.6906	9.8327	9.188	10.5178	11.558	10.2477	10.1106	5.7964	10.6686	9.3444	9.6986	12.0994	10.2395	8.4442	9.9223
CCL23	8.0865	10.8513	11.2272	10.4906	10.4551	9.2467	11.6392	10.3944	10.2144	9.3603	11.223	10.5172	9.697	10.564	7.9161	10.5812	9.0164	10.6115	10.6559	9.7056	10.8853	11.2926
CCL24	5.271	9.4602	10.3234	9.1149	10.2486	8.1428	10.5146	9.1022	9.4637	9.7439	11.3124	10.1831	9.072	10.052	6.523	10.2192	7.3037	9.6386	10.092	8.9635	9.4321	10.5435
CCL25	5.199	5.052	9.2522	0	6.4995	4.7336	0	7.0525	5.1305	5.1625	6.6619	11.0194	7.3413	0.8976	4.2625	0	6.3538	8.6142	7.4534	0	9.932	4.9914
CCL26	8.1452	10.0536	11.0986	9.8649	10.1366	8.39	10.191	9.0062	10.0081	10.0275	11.9447	10.0493	9.6451	10.198	8.1599	10.4906	9.809	10.0939	10.8816	9.5859	9.0576	10.7476
CCL27	6.6536	3.0268	10.8537	9.0617	4.6881	0	4.4279	5.8828	5.4507	2.42	5.848	11.638	6.4341	7.0178	6.4245	0	0	9.1916	7.4878	0	10.805	3.1538
CCL28	6.7824	10.5599	11.4568	12.7079	11.3204	9.4015	11.3806	10.1923	11.093	10.6999	11.6094	11.8451	10.5009	12.4914	7.1133	12.542	12.1352	10.9342	11.479	9.9824	11.3464	10.7383
CCL3	5.3397	10.4536	11.1363	9.9703	10.1206	8.4897	11.0259	9.4991	10.0432	9.5159	11.0379	11.0457	9.2959	10.3753	4.6586	10.1453	10.2054	10.4887	10.2765	9.5632	9.7346	10.5909
CCL4	4.9584	9.8282	10.7403	9.0664	10.6156	10.8689	10.1142	11.3456	9.6184	8.5144	9.3359	11.5942	10.069	9.6063	0	10.1755	9.6922	10.5824	12.0096	8.5589	10.8083	10.0802
CCL5	10.8893	10.9959	12.2499	10.8104	10.5187	11.8022	10.7327	10.5156	11.2276	10.2324	11.6012	12.2231	10.074	10.6463	10.9453	10.9571	10.4785	11.343	12.3349	10.2343	10.1348	11.3871
CCL7	5.6943	10.2065	10.7842	10.222	11.2439	8.1751	10.8007	9.581	10.3029	9.6749	10.9598	11.4353	8.4419	10.316	3.4734	10.0298	9.761	10.2158	9.5172	9.0432	10.0649	10.6685
CCL8	1.5264	10.8478	11.8168	10.8775	11.9428	9.3809	11.324	10.2353	10.5105	10.3136	11.4159	11.5358	10.5428	11.0259	1.5952	10.2782	10.5447	10.4203	10.9349	10.1287	9.6662	11.1594
CCNA1	8.9366	9.7389	10.7771	10.7524	10.3751	8.0058	9.5917	9.435	9.9596	10.2187	11.0368	10.7331	9.747	10.1207	9.3395	10.8741	9.888	10.2456	9.961	8.8859	11.479	10.7018
CCNA2	15.266	12.4887	12.0398	10.1418	10.3766	12.3971	12.222	11.2264	12.2873	12.1171	11.5101	11.1171	10.9943	11.1766	15.2068	12.1818	11.6436	10.4272	11.2294	12.1693	13.6232	11.4082
CCNB1	16.5244	13.6674	11.7786	12.0685	11.1896	13.9532	12.6465	13.0182	14.2178	13.1903	12.1868	11.6902	12.3051	12.2474	16.4601	12.5525	12.629	11.5971	11.5624	13.3492	14.8086	12.6105
CCNB2	10.1073	9.9686	10.732	10.6018	10.2983	8.9666	10.1251	9.1825	9.4605	9.942	10.5186	11.4776	9.7875	9.5088	10.618	10.3552	11.0163	10.3298	10.6368	10.2831	11.0869	9.2416
CCNB3	6.9672	6.54	8.4536	8.9024	5.7363	7.2424	6.7336	7.9298	7.031	0	7.8444	11.8758	7.8023	6.5444	7.5309	6.379	0	8.9733	5.7627	6.6625	9.659	5.4482
CCNC	13.4677	11.4215	11.6956	10.934	10.8488	11.7555	10.9339	11.5736	11.5918	11.3814	11.8969	10.8765	11.5865	11.5672	13.5732	11.2264	11.9129	11.6962	11.8554	11.3813	12.1164	12.2882
CCND1	15.5539	19.2906	14.6451	15.0896	16.1939	16.0605	15.3814	15.4127	13.7781	15.052	15.1419	13.5696	16.8751	14.7871	15.4806	11.1591	16.5992	13.6482	13.2476	17.0161	14.1506	13.5468
CCND2	14.4785	11.5051	11.8232	11.9566	13.5805	11.1926	11.5683	11.9282	11.1107	12.1813	11.8709	10.8843	11.0486	12.6192	14.7008	11.4624	12.2367	11.1816	13.8282	10.4064	13.0692	11.7082
CCND3	12.7216	12.1368	12.1179	12.1126	12.4217	12.76	11.985	12.6212	12.1875	12.2668	11.7793	12.6339	12.8368	11.6267	12.6047	11.6127	12.6517	11.7852	13.306	12.7154	11.6097	11.3674
CCNE1	13.1402	9.1668	9.4116	9.5202	8.8693	10.6622	10.0995	9.4492	11.0613	8.575	9.1997	11.6341	7.6527	9.2955	13.1406	9.8098	10.024	9.9435	9.0855	9.8144	11.7847	9.2112
CCNE2	13.8016	13.2333	12.5122	11.6935	10.8271	12.2317	12.8399	11.6171	12.8095	11.2546	11.7406	11.9706	11.3012	11.6017	13.8388	13.1546	11.8511	11.5351	11.3446	12.099	12.453	12.1086
CCNF	11.5493	12.6493	11.8263	11.1243	11.0626	12.5608	11.6205	11.6408	11.9409	12.6069	11.5335	12.5085	10.8491	11.4853	11.1401	11.9596	12.0318	10.8982	11.2566	11.9323	11.2058	11.3897
CCNG1	15.911	13.8978	12.2395	13.4919	12.976	13.851	12.8065	13.7102	12.9266	13.2811	13.0202	12.0544	14.7357	13.37	16.0051	12.4161	12.9754	14.0209	12.9483	12.8956	14.2388	12.5255
CCNG2	9.6545	12.0231	11.8211	12.3009	11.4707	11.083	11.6442	12.3396	12.0893	11.9552	11.5421	11.6299	12.3657	11.8559	9.6501	11.715	12.9166	11.2558	11.8675	12.498	9.3859	11.2361
CCNH	4.9584	8.804	9.7188	10.2188	9.0563	7.5927	10.4007	8.7957	8.5397	9.7743	9.7147	10.8028	8.9491	9.8224	6.2819	9.4165	10.1862	10.1528	10.3541	8.6517	9.5913	8.8355
CCNO	8.3336	11.016	10.122	11.2475	10.5693	8.8908	9.4698	12.6554	12.1119	10.6617	11.4782	10.4318	12.0201	11.612	8.5191	9.3434	11.0739	10.5375	9.1726	9.3092	9.4979	10.6474
CCNT1	14.01	13.1191	12.4538	12.4925	12.381	13.1361	12.3814	13.2751	12.5336	12.7669	12.3861	11.5954	12.2641	12.2546	14.1192	11.8794	12.5382	11.9581	12.2971	12.5268	12.6979	12.4082
CCR1	12.1295	11.2059	11.8323	10.8437	11.2504	10.8527	11.6754	12.0298	11.353	10.5655	11.5256	12.4068	11.0115	11.5436	11.6323	10.9077	10.3954	11.3108	11.2813	11.2926	11.3134	11.8271
CCR10	9.1899	10.3319	10.8837	10.4289	10.4408	8.8563	9.7687	9.0389	9.5561	10.3848	10.5461	12.5687	9.8745	9.9143	9.335	10.0483	10.7151	10.1644	10.7496	9.9221	11.7814	10.2923
CCR2	9.2083	10.5436	11.9182	11.8005	10.5255	10.1059	11.4056	10.2586	10.6088	9.5631	11.1256	10.1039	10.1642	11.2824	8.8702	10.6724	10.6776	10.4887	11.7636	10.3229	11.2098	11.7412
CCR3	7.0918	9.8604	11.0206	11.2772	10.4565	7.9416	10.6261	9.5921	10.0973	9.9885	10.8047	10.6097	9.375	10.6149	7.3099	10.0542	9.3218	10.3587	10.0695	9.9652	9.234	11.1499
CCR4	6.7824	10.9439	12.5988	11.2171	10.6407	9.9812	12.7035	11.1935	11.0091	10.7576	11.8027	11.339	10.7266	11.7045	7.3281	12.2839	11.2138	10.8224	13.0093	10.4654	9.6931	11.8891
CCR5	6.6264	10.5811	12.2259	9.936	10.4032	10.4899	11.5039	11.3142	11.0602	10.6351	11.3848	12.0555	10.2434	10.9315	5.1442	10.804	10.9734	10.8296	11.4605	10.0743	11.9291	11.3496
CCR6	8.5445	9.8493	11.2671	9.8662	10.0437	8.9053	10.4858	9.2861	10.0973	10.1541	10.9248	11.4406	9.136	10.2623	7.8795	10.0724	10.2861	10.5626	11.9989	10.0611	9.7536	11.3417
CCR7	5.89	10.2872	11.4343	9.4481	10.0017	8.7151	10.6771	9.2376	9.9047	9.8497	10.6894	11.3228	9.8092	10.045	5.4412	10.1017	10.5789	10.2686	12.7617	9.1187	9.4914	10.5923
CCR8	7.188	9.9041	11.0665	10.5838	9.8635	8.9433	11.8231	10.0749	10.4366	10.4401	10.6572	11.6647	9.0523	10.5648	8.0432	10.868	10.1998	10.3601	10.7797	10.1174	10.2765	11.2464
CCR9	10.9981	10.0871	10.7788	10.1694	8.6246	7.814	10.35	8.9033	10.0646	10.1105	9.7436	11.2943	9.5936	10.4502	10.9586	10.3926	9.8368	10.2269	10.3076	9.5569	10.3585	10.5343
CCRL2	6.1413	9.7893	11.478	10.3139	10.2632	8.4637	11.4101	9.5186	9.7422	10.043	10.6651	10.9737	9.6539	10.155	5.2244	10.2924	9.7113	9.8096	10.3009	9.9762	9.6445	10.2319
CCS	12.4871	13.3407	11.7047	11.594	12.2325	13.0809	11.0616	12.4138	12.1301	12.0333	12.2047	11.4871	12.8834	12.2672	12.6804	12.2281	12.8865	13.0065	12.0096	13.3775	11.5372	12.1125
CCT2	15.5582	14.7325	13.2189	13.0525	13.3059	15.6522	12.6453	14.1196	13.6762	13.9514	13.1261	12.139	13.8992	13.5512	15.4418	13.0236	13.6288	13.2104	12.7812	14.0508	14.2037	14.0484
CCT3	15.31	13.3941	11.8261	12.8586	12.8412	15.6146	12.7541	13.5991	14.1893	13.6856	12.7105	10.97	14.0186	12.5624	15.2891	14.0214	13.452	13.2217	12.2412	14.6792	13.7559	13.406
CCT4	16.6797	14.0274	12.2313	13.319	13.1313	15.1167	12.6557	13.5318	13.7693	13.7985	13.2518	13.4092	14.3972	13.6075	16.7043	13.4311	13.8786	13.6908	13.4058	14.3715	15.166	13.6679
CCT5	16.1407	14.2056	13.6971	13.4607	13.0373	15.0321	13.4851	14.0474	14.3663	14.4505	13.6863	14.2066	13.8371	13.531	17.2471	15.0475	14.173	13.5408	14.2041	13.7981	16.5989	13.8405
CCT6A	16.6055	13.7554	12.9791	12.9879	12.891	14.8016	13.3352	13.8998	13.9474	14.2633	13.0518	12.9673	14.4315	13.4041	16.1294	13.9021	13.7532	13.1585	12.999	14.2551	15.0002	13.7192
CCT6B	10.4745	11.6661	11.5986	10.8922	12.0294	10.7029	12.3952	10.8973	11.3216	10.3076	11.7666	11.2591	10.8192	10.7197	10.96	10.472	9.9212	11.0081	11.1923	10.452	10.4985	11.574
CCT7	15.9734	14.5972	12.5899	13.4427	13.2696	15.4154	12.4549	13.8191	13.5764	13.9843	13.4212	12.0107	14.4139	13.3911	15.7582	13.8478	13.7538	13.7351	13.0687	14.3246	14.4682	14.172
CD14	6.5704	12.4294	11.2794	12.0277	12.1035	12.8876	11.509	13.0621	12.0809	12.2584	11.9953	11.9611	13.4299	12.3086	6.0375	11.7827	11.9073	14.1438	13.3804	12.2973	11.4863	11.9783
CD160	6.7824	9.6757	10.8665	10.144	9.9055	8.9666	11.2792	9.8794	10.9766	10.2907	10.631	11.151	9.3346	10.6625	1.5952	11.1909	9.4952	10.318	10.9123	10.162	9.8737	11.2045
CD163	5.6943	12.1035	12.2305	11.5543	12.331	11.9565	11.4051	12.6148	12.0189	12.0156	12.3096	12.1684	11.8799	12.4792	6.4909	12.4886	12.3783	13.7101	13.4804	11.3635	9.5761	12.7526
CD19	10.9994	4.6514	11.0478	7.0721	7.7253	6.5517	10.8431	7.0418	6.9128	9.1421	8.6278	11.8764	8.3368	9.2856	12.0621	7.7898	10.2658	9.5334	12.4815	7.6938	12.5159	8.3262
CD2	9.6612	9.8053	11.4659	10.8313	9.9383	10.1774	10.2002	10.4623	9.7804	9.9356	10.8158	11.0596	9.5067	10.3631	9.3707	10.5673	11.0523	10.3032	12.3676	9.5465	9.86	10.3675
CD209	8.1161	11.6724	12.1099	11.5643	11.6024	10.0975	12.3052	10.8366	11.8151	10.9678	11.9565	10.8137	10.2448	12.1069	6.7834	11.8798	10.5518	10.8067	14.2735	10.3901	11.1097	12.7716
CD22	7.7634	10.6053	12.2187	11.1611	10.1401	10.4883	11.5567	11.6306	9.8927	10.4854	11.2097	11.9894	10.7827	10.9194	7.364	10.2501	11.1055	10.6329	13.7988	11.0269	11.2234	11.0952
CD24	14.5066	14.2194	14.2005	14.7267	18.5075	15.1996	14.1235	14.117	16.1175	15.8114	15.3903	14.4124	11.3336	14.5789	14.5203	17.0195	14.9475	15.3018	13.5316	11.3315	13.1146	16.4535
CD27	4.8684	7.3857	10.388	8.0761	8.0365	9.1686	6.7462	8.3419	7.7513	7.4301	9.3141	9.8824	7.1437	8.2879	6.0812	8.3578	9.9102	9.5027	12.6889	6.8514	9.0311	8.5586
CD274	6.7824	10.3733	11.3678	11.3305	10.0642	8.2223	10.9019	10.501	11.387	10.2786	10.8484	10.7827	9.4946	10.9574	5.1442	10.5318	10.4979	10.4066	10.9167	10.0343	10.1786	11.8728
CD276	12.7911	11.8138	11.5847	11.9677	13.037	12.2831	12.2841	12.6268	12.1892	12.9	12.1292	12.0465	11.8892	12.4957	12.9525	11.1703	12.5135	11.6331	10.3972	12.1927	11.9872	12.1583
CD28	11.0309	10.498	11.8435	10.4748	10.1987	9.299	11.4659	10.2563	10.5785	10.2082	11.0161	9.9646	9.9369	10.7439	11.0231	11.3407	9.473	10.3729	11.9965	9.5838	11.6967	11.0258
CD33	12.4228	10.9161	12.2201	11.1061	10.9765	10.2775	11.8789	11.4277	11.2128	11.0753	11.8471	12.0331	10.1565	11.8719	12.1584	12.372	10.534	11.176	12.3027	11.0404	11.5555	12.8026
CD34	7.2065	9.5863	9.7611	11.0448	11.3282	11.5266	10.4602	10.8914	9.681	12.0592	9.7258	10.6659	10.6683	10.9404	7.364	9.4536	10.7206	10.0973	11.0343	9.8109	9.0155	10.2498
CD38	11.3009	8.4382	11.2954	8.9076	9.3969	9.8271	8.6649	9.6158	8.6799	9.5582	9.5283	9.4221	9.6735	9.0021	11.6222	10.0928	9.2145	10.3092	11.818	9.5231	11.4385	8.8479
CD3D	14.6509	10.381	11.8425	11.0749	10.3187	10.6493	10.076	10.4971	10.4796	9.6233	10.8484	11.0146	9.5868	10.8258	14.5814	10.4018	10.565	10.8542	13.7778	9.5632	13.0182	11.6193
CD4	10.1341	10.9711	11.3383	10.708	10.5939	11.5499	11.0368	12.1598	10.7893	11.4268	11.1339	10.9017	10.572	11.0187	9.9505	10.7588	11.2706	12.4308	13.6046	10.804	10.585	10.7562
CD40	11.5921	11.7114	12.1383	11.2722	11.9127	11.4387	12.0116	11.7573	11.9042	11.9174	11.7572	11.3088	11.0217	11.9804	11.4885	12.0126	11.1163	12.0955	13.5654	10.7898	11.545	11.7695
CD40LG	4.4388	10.12	10.6402	11.3843	10.5362	8.7953	10.6722	9.8688	10.5407	9.9279	11.1718	10.6175	9.9315	10.6085	5.0593	10.5101	9.1738	10.2898	11.7453	10.067	8.9347	10.7667
CD44	15.9611	12.7446	12.0396	14.1654	14.5267	13.0926	12.3841	13.6523	13.4656	13.1278	13.1047	11.5296	15.2073	13.9857	16.1582	13.3175	13.9654	13.3181	14.0314	13.8121	14.4237	14.7261
CD47	13.5778	12.9635	12.6606	12.5434	12.5251	12.8593	12.3899	13.0856	12.0848	11.7594	12.1364	12.8782	12.0184	12.2436	13.5874	11.996	12.3066	11.6242	13.4847	12.0239	13.5504	11.481
CD5	10.3738	9.239	11.1184	9.821	9.4883	8.4703	9.8202	8.1555	8.8504	9.2284	10.5547	11.7109	9.3291	9.0214	10.2856	9.964	9.9171	10.1935	11.5912	9.3363	10.0441	9.4596
CD52	9.0788	10.7665	12.8256	11.5759	10.5913	12.1101	11.1244	10.5966	11.0403	10.431	11.4405	11.9378	11.3613	11.5319	8.7601	11.5081	11.8435	11.9154	15.4376	9.9237	11.9198	10.9667
CD55	15.635	12.3177	12.9192	13.4692	14.3198	14.2572	13.2995	13.2293	13.4647	11.7182	13.0981	12.3413	11.8794	13.6298	15.6235	13.0981	13.2703	12.6897	13.102	14.9454	14.0107	13.5622
CD59	7.9395	10.7827	11.4873	10.6951	10.2172	8.737	10.7578	9.9399	10.0921	10.5688	11.0805	11.1893	9.716	10.5491	7.2344	10.3457	10.5588	10.4582	10.8038	10.0268	12.3248	10.9478
CD63	17.2337	15.6566	13.3415	14.8487	15.9774	16.6715	14.3372	16.2434	14.9136	15.8164	14.9001	14.3319	16.5253	15.4899	17.2923	13.9015	15.3459	15.5052	14.819	16.4795	15.5839	14.888
CD68	13.8181	12.2881	11.915	12.1561	12.5838	13.6666	11.5998	13.4799	12.6361	12.4517	12.1127	12.3835	13.9856	12.4658	13.6425	11.9567	12.2882	13.1999	13.3315	12.3082	12.2384	12.4159
CD70	9.5057	4.0173	8.5277	6.1988	6.7228	6.1581	7.2492	7.1753	5.2251	0	7.4829	11.4768	6.4939	7.4468	9.6319	0	6.4927	8.1811	6.7149	6.5661	10.4528	4.5311
CD74	14.689	16.2436	15.352	15.6064	16.0801	16.8912	14.8747	17.8711	16.8859	15.8552	15.6021	14.2984	16.0346	16.4828	14.557	15.7792	16.2288	16.5892	18.3827	16.0692	12.8499	16.2671
CD79A	7.4431	9.7115	11.4913	10.0544	9.8312	9.128	10.3967	9.4226	9.3494	10.043	10.4494	11.2991	9.9636	9.9811	7.6519	10.8119	10.3944	10.0088	11.4951	9.7	9.6445	10.5655
CD80	6.7065	10.6243	11.5477	11.113	10.7311	8.9386	11.6959	11.3314	10.7553	10.0806	11.2166	11.54	9.7306	11.0561	6.4245	11.3373	9.8382	10.3062	11.652	10.2146	10.319	11.6359
CD83	11.4788	11.5086	12.5125	12.2673	12.3991	11.3662	12.6002	12.3646	11.4719	11.5437	11.8467	10.491	11.5275	11.865	11.6578	11.6866	11.2669	11.3093	13.6781	11.3174	10.5591	12.1024
CD86	9.7009	10.7871	11.6442	11.2828	11.0316	10.6593	11.1956	12.1865	11.2395	10.8739	11.5857	11.5321	10.239	11.4345	9.3618	11.3452	11.0118	11.1439	11.7078	10.9026	10.6581	11.7705
CD8A	9.2973	10.6967	12.0008	11.5956	11.0354	11.1577	11.3287	10.4823	10.6248	10.6374	11.5933	10.936	9.8345	11.0229	9.1001	11.5589	11.0794	11.2542	12.2734	10.4576	11.5547	11.2623
CDC14A	10.7529	12.9938	13.0751	12.282	12.3973	10.6435	11.6614	11.3231	11.6083	11.3051	12.7885	12.0116	10.8443	11.5461	10.4258	11.7069	11.3397	11.7131	12.8844	11.3509	10.6595	13.6828
CDC14B	11.068	12.17	13.3059	13.1877	12.9826	11.6731	13.6349	12.4313	12.5862	12.4904	13.1606	11.3137	11.8822	13.2739	10.7424	12.9587	11.936	12.869	12.7765	11.5408	10.64	13.2887
CDC16	14.0257	13.4134	11.7231	12.5364	12.6306	13.2899	12.04	13.4737	12.9151	12.9983	13.0212	12.6479	13.5784	12.7859	13.9808	12.9585	12.8168	12.5972	12.9947	12.535	13.7585	12.8002
CDC20	15.4868	12.9719	12.2392	11.6962	11.0856	12.058	11.8346	12.0583	12.4862	12.5888	11.8205	10.6191	11.871	11.8308	15.415	12.6752	12.2268	11.054	10.39	12.6306	13.7283	12.474
CDC25A	13.5464	11.7021	12.5569	10.8775	11.3087	10.5725	12.1283	11.1922	12.2968	11.8685	11.8556	11.2344	11.2267	12.0087	13.5336	11.9888	11.4056	11.3343	11.5777	11.0874	12.5299	12.1238
CDC25B	13.7649	12.4429	10.822	10.4748	11.6643	12.8362	10.6943	11.9217	13.2688	11.5889	11.4658	10.746	12.0872	11.2237	13.6707	11.5665	11.4017	11.075	12.3653	11.4442	12.0696	10.6922
CDC25C	10.7259	11.2157	11.2252	11.1698	10.2172	10.531	11.3917	10.9663	10.934	10.5115	11.0923	10.6802	10.5309	10.5324	10.7287	10.6897	10.9163	9.8651	10.2213	10.7151	10.013	10.3727
CDC34	12.8481	11.0638	11.338	11.7633	11.4158	12.5035	10.6107	12.0365	12.2859	12.0009	11.6209	10.538	12.1467	11.6789	12.5687	12.1667	11.6282	12.2346	11.4674	12.1354	11.8399	11.9044
CDC42	16.554	15.6266	14.8155	15.0027	15.5463	16.0647	14.9353	15.6834	15.4876	15.2343	14.9587	14.2354	15.0603	15.5136	16.4724	15.7703	15.543	14.9203	15.1961	15.3138	14.9067	15.5975
CDC42BPA	13.0776	12.4165	12.0321	12.4293	12.8574	11.9779	12.5319	12.5358	12.0424	12.5858	12.8131	11.7094	12.2886	12.3797	12.9314	12.7457	12.6488	12.201	11.158	11.653	11.6879	12.6034
CDC6	14.4818	12.5513	11.0347	11.2145	10.3781	12.225	11.203	11.0696	11.6876	12.0946	11.136	11.469	11.3275	10.2388	14.3858	11.3329	11.8177	10.7224	11.1591	11.9315	12.7318	11.1292
CDC7	13.2496	12.7407	11.8121	11.1594	11.1447	11.0518	12.1817	10.7229	11.7585	11.8082	11.1443	11.2923	11.8818	11.6334	13.289	12.0757	11.6832	10.777	11.9544	11.1764	11.9056	11.8969
CDCA7	11.6303	9.7238	7.4792	6.4499	7.9746	5.9866	7.7012	8.1605	11.1301	9.1174	8.0164	10.4273	7.6701	8.0782	11.3712	7.3968	9.6499	9.0391	9.7715	9.5038	10.7933	10.059
CDH1	14.0374	13.7153	13.0865	13.3806	13.7174	16.674	13.9309	14.2434	14.6891	16.185	14.2928	13.5181	14.2048	13.1517	13.9629	14.2514	12.6886	14.247	11.7973	13.5256	12.6065	14.1901
CDH13	12.7257	10.768	11.3232	10.3664	11.1368	10.1774	11.6987	10.3689	11.2257	11.7698	11.6722	10.946	10.3031	11.4385	12.6029	11.3027	10.3351	10.7346	11.3361	10.7281	11.5314	11.5845
CDH15	6.6536	4.7018	8.8354	6.4785	4.8345	5.8331	8.129	6.5757	4.2631	5.8903	7.1133	11.507	7.9591	6.8004	5.3003	6.9	5.923	9.2606	5.6937	0	10.013	5.6659
CDH2	14.5282	7.7515	9.7936	7.7878	11.024	11.5053	4.6042	8.5866	9.9688	8.6519	7.7337	11.5015	8.4966	8.8158	14.4928	6.2799	9.5996	12.7356	7.6485	5.4435	13.2056	8.0915
CDH3	6.0623	9.663	11.1072	9.1987	10.669	8.8312	11.3806	9.1727	10.2249	10.2156	11.0082	10.8998	9.5426	10.2149	6.0375	11.1848	8.8713	10.1379	10.1197	8.604	8.8616	10.1278
CDH5	9.8198	9.385	11.3	10.5698	11.4418	11.0883	11.718	10.4644	9.8783	11.6569	11.081	12.3988	10.9708	11.1728	10.072	11.0266	11.8078	11.453	12.0339	10.106	12.4332	10.21
CDK1	12.079	10.8693	11.5896	11.0626	10.5295	9.5841	11.4611	9.4122	10.6527	10.8972	10.4543	10.3026	10.3004	10.3248	12.1038	10.7542	10.9535	10.0538	10.8289	10.6153	11.2862	9.4853
CDK16	15.6553	13.6193	12.2987	12.6013	13.1324	14.2881	12.8172	13.4798	13.8597	13.4452	12.9031	13.6831	13.637	12.8471	15.5949	13.0865	12.8609	12.3083	12.3819	13.4847	13.8349	13.3634
CDK2	15.1036	13.1201	11.9943	12.3241	11.8152	12.8907	11.7539	12.6051	12.759	12.4467	11.4601	11.8826	12.0461	12.0407	15.1146	12.0165	12.3453	11.6283	12.1176	12.7494	13.5225	11.7992
CDK4	14.0353	13.7955	11.9978	12.236	12.7383	13.702	11.9985	13.327	13.081	13.4148	12.2545	12.3373	13.3028	12.7518	14.086	12.8481	13.0826	12.2658	12.2986	12.8237	12.7981	12.9734
CDK5	13.0232	11.3512	9.2078	8.8998	10.0586	10.9329	9.8714	10.5166	10.5919	10.7591	10.3766	11.8663	11.8501	10.4837	13.0013	10.562	10.597	10.6553	10.0774	11.2831	11.341	10.6601
CDK5R1	10.2002	11.7213	11.5813	10.4641	12.0213	9.9158	10.7524	10.4018	10.6703	10.9552	11.5511	10.7959	11.55	10.2764	9.9651	10.536	10.5124	10.8794	12.245	10.8379	10.6016	11.0033
CDK5RAP1	9.6031	11.8355	11.2196	10.8174	10.6444	12.4607	11.6954	11.0335	11.584	10.7342	11.0295	12.4977	10.9874	10.7116	10.4363	11.3755	11.0315	10.7057	11.1064	10.9566	11.9156	11.0116
CDK6	14.889	10.3684	11.6745	10.0919	11.529	10.8701	11.6634	11.8092	10.4643	9.9885	10.6463	9.9695	10.5321	11.3445	15.153	10.6306	10.9761	10.9119	10.788	9.8726	13.3422	11.5381
CDK7	13.0985	11.4092	11.0833	11.8125	11.3805	12.5824	11.3402	11.6633	12.3649	11.7271	11.3748	11.3861	12.383	11.5807	13.0127	11.2783	11.5083	11.0698	10.8932	11.6603	11.8007	11.9347
CDK8	12.3425	11.4504	11.8692	11.1422	11.1403	11.0777	11.463	11.1678	11.5516	11.4043	11.8534	11.0993	10.909	11.6478	12.1398	11.7779	11.2282	10.9861	11.3085	11.4007	11.2029	12.0794
CDK9	9.9598	11.6348	11.4114	11.9648	11.1456	11.8112	11.0343	11.7865	11.1524	11.2202	11.6379	10.903	11.4268	11.3809	9.9505	10.9756	11.386	11.8644	11.4845	11.6368	10.7795	10.8901
CDKL5	4.5588	9.8096	11.2602	10.6566	10.2936	8.2828	10.7969	9.2353	10.0257	10.2272	10.7387	10.3635	9.3264	10.4741	5.8977	10.6356	10.7347	10.419	10.5327	9.8976	11.1552	10.273
CDKN1A	13.2571	14.3101	11.9999	12.7961	14.6269	14.0383	14.0228	13.6145	12.548	12.7725	12.4639	12.6248	13.5353	13.2223	13.1668	11.3489	12.3027	11.8416	12.2937	12.1182	11.5796	11.8158
CDKN1B	14.8155	15.7411	12.8321	13.5346	12.6558	13.7544	12.2424	12.8188	14.1758	11.3006	12.8817	12.4877	13.7776	13.2868	14.8252	10.1033	13.6717	12.9206	13.3335	14.0227	13.2076	12.1675
CDKN1C	13.3871	11.4714	11.3313	12.4413	12.1632	10.8922	11.5527	11.4133	12.6504	10.339	11.5823	10.6727	11.4003	11.7676	13.1335	10.769	11.8363	10.9323	11.7016	11.0337	12.0782	11.1748
CDKN2A	12.0778	10.3586	11.4863	10.4068	11.3557	9.51	11.481	10.6532	12.1306	10.959	10.702	10.6361	10.7827	11.3934	12.0241	10.9246	9.8105	10.0696	10.5853	10.1689	10.8115	11.577
CDKN2B	8.3669	10.4782	10.955	11.6554	11.3931	10.4623	10.6405	10.6382	10.8775	10.6523	10.8306	11.5255	11.0863	11.0741	8.845	10.9049	11.6832	10.3356	10.4644	10.5381	11.7557	10.9222
CDKN2C	10.5343	12.1213	10.9511	10.6106	10.3249	11.0054	10.0433	10.9797	11.422	10.7067	9.4184	10.5755	9.7593	9.9374	10.0418	10.4456	11.4738	9.9435	10.3456	10.8145	9.6122	9.072
CDKN2D	9.3481	11.3182	11.5887	10.8285	10.1611	9.7806	9.5741	9.3657	10.1784	10.3649	10.6992	10.9259	11.0175	10.1106	9.2891	11.0905	11.3983	10.6966	11.237	10.9335	12.2021	10.573
CDKN3	14.1989	11.4682	11.2905	9.314	10.2288	12.8084	11.6808	11.1573	11.493	11.6534	10.9146	10.126	10.0723	10.8326	14.2788	11.6175	11.1482	10.0234	10.1997	11.5211	12.6309	10.8003
CDON	11.1104	12.8323	11.6537	11.8818	10.6775	10.4242	11.7132	12.2358	11.3221	11.9979	11.6154	12.1716	13.2405	11.4918	11.2351	10.9391	11.4654	10.1295	10.9436	12.7151	11.9297	11.4224
CDX2	6.8545	9.5745	11.3313	10.0988	10.0771	7.4147	9.638	8.4834	9.3139	9.9673	11.0478	11.4143	8.7426	9.975	6.585	10.4961	8.951	10.2988	9.4154	9.9933	10.8212	9.6174
CEACAM3	8.9366	10.7298	11.5349	11.1209	11.0561	9.8194	10.8707	10.1278	10.6562	10.6523	11.6886	12.0784	10.7926	11.1395	9.4055	11.4715	10.5737	11.3116	11.4093	10.2755	12.8939	11.1529
CEACAM5	10.4417	12.5982	11.6457	11.421	12.2599	14.102	12.811	12.207	10.2709	14.0102	11.358	11.5138	14.2844	12.314	10.5516	10.4011	12.3123	11.4369	10.4765	15.0359	9.5027	10.8835
CEACAM7	6.3553	10.4286	10.9956	9.5888	10.2936	8.1181	11.0038	9.849	10.1108	10.0876	10.3276	10.0248	9.3237	10.5746	4.5382	10.079	7.3531	9.8871	10.3827	9.7719	9.5469	10.2684
CEBPA	13.0904	9.671	11.2124	10.5838	10.4621	12.1452	11.4965	11.5064	11.1373	11.2129	10.7069	11.2014	10.5732	11.0313	13.2904	11.7349	11.7922	13.0381	11.4249	10.7151	11.9964	10.1052
CEBPB	15.0932	14.0584	13.1	13.1577	13.7789	15.0819	12.7433	13.5507	15.1774	12.2312	12.5347	13.0543	13.3883	13.7137	15.1099	13.3736	13.9523	14.1644	13.0728	13.4088	13.4592	13.0065
CEBPD	12.9411	12.3215	12.8752	14.4797	15.0948	13.3697	12.7961	13.3463	13.2559	12.7212	12.4773	13.2405	14.0299	14.1489	12.9407	13.0896	15.2054	14.0338	13.5633	12.2249	11.8526	14.0808
CEBPE	10.4592	9.4565	11.146	9.9615	9.3089	8.2828	11.5214	8.9699	9.8364	9.882	10.5915	12.1444	9.2504	9.6945	11.331	11.1564	10.4654	9.6003	10.5694	9.7018	13.0362	10.3761
CECR6	8.342	7.2983	10.3773	10.0779	9.922	7.7295	9.9111	9.2447	7.4323	9.8887	9.6825	11.838	10.612	7.9681	8.2961	9.5758	10.4052	9.7211	9.8971	10.4157	11.8134	7.4299
CELSR2	12.0752	12.2083	12.5319	12.2234	11.5121	12.3975	14.0622	10.907	12.1841	14.19	12.138	13.2809	14.9689	12.1145	12.6192	11.8545	13.3622	10.6715	11.3507	12.9399	12.9548	11.1559
CENPF	15.5329	12.9037	12.7049	11.6694	10.8829	12.8339	12.9515	12.8949	14.2256	12.6585	11.8907	11.8852	12.9221	11.9492	15.536	13.1233	14.003	10.9011	11.4333	13.4903	13.8868	13.0582
CENPN	8.5804	7.7395	10.2642	9.314	8.7953	9.4909	9.9511	8.0841	8.0981	9.1106	8.9654	11.7785	9.5091	8.9552	8.949	9.1927	8.1717	9.6172	9.2884	8.8725	10.6767	6.5087
CEP55	7.9938	10.113	10.2162	8.8971	9.0299	9.4015	9.3262	8.9326	10.0931	10.2907	8.8078	12.247	9.6429	9.0428	8.2961	10.3416	10.085	9.6804	10.4859	10.1784	10.8567	8.4323
CES1	13.5878	9.8493	11.5139	11.5497	10.867	13.1986	11.6243	10.2838	10.9099	9.8027	11.6737	10.9596	9.9724	10.9835	13.6158	11.3125	9.8222	16.9581	10.9676	9.5653	12.1125	11.2166
CES2	11.6616	10.9858	11.6283	11.1175	11.5236	12.9148	10.8298	11.055	11.1281	10.7892	11.4438	11.4419	11.9022	11.0746	11.5087	11.4097	11.0028	14.1962	11.6014	10.837	11.5396	10.4292
CFLAR	12.3215	12.5855	12.724	13.0999	12.9037	13.4131	12.2237	13.7135	13.1261	12.6175	12.7295	12.6102	13.1244	13.2183	12.3521	12.4978	13.3695	13.4985	14.2913	12.5445	11.0429	13.0137
CFTR	9.9948	9.4747	10.3204	8.3744	9.2868	9.056	10.7048	9.2747	9.454	9.0432	9.9381	9.7418	8.8647	10.1106	9.6537	9.6271	8.7287	10.1245	9.4577	9.01	10.4217	11.0721
CHAD	6.6803	12.7948	11.3609	11.062	10.4394	12.8497	11.9679	11.437	9.6656	10.0118	10.951	8.6836	14.9422	11.0271	6.2819	11.337	12.3366	12.4545	10.1053	15.2349	10.0692	10.9478
CHD1	14.0544	13.2119	12.0138	12.5595	12.668	14.1957	12.4202	13.5737	12.654	12.527	12.9148	12.0721	12.6211	12.5333	13.891	11.558	12.493	12.3946	12.5515	13.0127	12.7158	12.1296
CHD7	12.6525	12.0811	12.1302	11.3701	10.8954	13.2244	12.2781	12.1012	11.5413	11.4296	11.5974	12.6011	9.6885	11.509	12.5382	12.3131	12.1282	11.5515	12.0473	9.984	12.3818	12.0037
CHDH	9.0173	10.5113	11.1235	11.2614	9.7959	9.7434	10.6447	10.1567	10.3526	10.6893	10.4343	11.4308	10.9416	10.7727	8.7802	10.3348	9.6582	11.3603	9.4349	10.3641	11.6082	10.665
CHEK1	8.1259	9.6487	10.8225	10.7546	10.0808	9.0386	9.6055	9.5282	9.5515	9.9847	10.0523	11.0481	8.7385	10.0637	7.5466	10.5567	10.1714	9.6918	10.1241	9.2943	9.9068	10.274
CHEK2	11.9166	11.7826	11.2331	11.2858	11.0019	11.5916	11.5531	11.1622	11.7792	11.6538	11.2279	10.9828	11.5871	10.5582	11.8085	11.3037	11.6236	11.0091	11.3776	11.5649	11.6439	12.0504
CHGA	6.6264	9.0861	10.33	10.4809	9.391	6.8407	10.4932	8.1654	8.493	15.7026	9.9837	11.4913	17.7917	9.2836	7.5466	10.4411	9.1319	9.7031	9.8556	9.9462	12.0348	8.6913
CHI3L1	10.514	10.3655	11.8715	12.3187	12.3917	11.5399	11.8317	10.8241	12.1631	10.548	11.5716	11.633	11.2421	12.1998	10.6031	11.5096	11.8414	11.2231	10.2941	11.3413	11.1212	11.4208
CHI3L2	7.86	10.1989	11.4104	10.0437	10.5376	8.1591	11.4121	9.8179	10.6284	10.2407	11.1504	11.9496	9.6605	11.9426	7.9868	11.1159	10.2343	10.08	10.8389	10.772	10.5397	10.9507
CHMP4B	15.5474	15.1959	12.4811	13.1108	13.6947	16.0702	13.1575	14.3068	14.4617	12.6867	13.1653	12.6851	14.5957	13.6846	15.5764	14.0214	14.201	13.1045	12.5852	14.9462	13.8325	13.5815
CHPT1	13.727	14.6175	11.5779	14.2193	13.6842	12.676	11.6918	12.8711	12.485	12.5939	12.2158	12.6541	13.0763	13.4621	13.6763	12.2719	13.4649	13.786	12.6678	14.8169	13.038	13.0523
CHRNA1	0	4.9304	8.0236	6.4208	4.6881	3.4062	8.1528	0.9878	6.941	0	5.7646	10.4918	6.6772	3.1321	1.5952	5.7322	5.2373	8.3111	6.3613	5.9554	8.7171	4.4289
CHRNB1	10.5846	11.0583	10.7453	10.9333	10.3944	9.7407	9.9069	10.9033	10.1384	10.0876	10.5586	10.2481	10.7956	9.9873	10.5535	10.2406	11.1505	10.7401	10.1903	10.2199	10.8871	9.6813
CHSY1	11.7642	9.8352	10.5395	11.235	12.3302	10.8689	11.2574	11.4689	11.1797	10.8866	10.1664	11.3921	10.6299	11.6617	11.8876	10.7521	11.5518	10.5824	11.3385	11.1153	10.6523	11.5714
CHUK	12.7714	11.7512	11.9755	11.3383	11.7318	11.3073	11.718	11.7897	11.8001	11.4911	11.1591	11.393	11.4055	11.4255	12.7595	11.9174	11.5632	11.3255	11.4351	11.8944	11.2992	11.5079
CIC	12.6722	12.9512	10.7826	11.9849	12.7284	13.1154	11.472	13.0146	12.5646	12.2752	12.238	13.0197	12.8526	12.6932	12.7143	11.9274	12.9488	12.213	12.64	12.9119	11.832	12.3772
CIDEA	3.0913	9.9466	10.7997	10.2314	10.0512	8.4105	10.5942	8.6338	9.9272	10.2166	10.4317	10.6245	10.0442	10.198	3.1836	10.7366	10.3595	10.1903	9.9829	9.943	11.3773	10.2319
CIDEB	11.0844	11.4795	11.4118	10.9696	10.7016	9.8917	11.2229	10.6983	10.6427	11.6666	11.3491	11.0347	11.6377	10.859	10.786	11.0052	11.6515	11.6911	11.1494	12.1957	10.7893	11.9752
CIRBP	15.3612	14.5812	13.0045	15.0142	14.7371	15.4116	13.4641	15.319	14.7814	14.7567	14.8797	13.5982	16.031	14.7326	15.2811	14.521	15.203	14.6857	14.8562	15.9491	13.7975	14.4559
CITED2	15.0709	14.3877	12.4646	12.7476	13.5477	12.8986	12.5495	11.9631	14.1756	14.1862	13.5918	11.6677	13.3609	13.0697	15.1003	13.212	12.7308	13.5978	13.2803	12.3153	13.4052	15.3858
CKB	12.102	12.7246	10.9279	9.7156	11.092	9.8066	10.4468	11.1272	13.0414	10.5158	10.6058	10.9639	12.4663	10.045	12.152	11.236	10.5615	10.5043	10.9268	10.1838	13.1236	12.6624
CKLF	14.2245	11.1274	11.0652	11.16	11.376	11.9893	11.414	12.2649	11.8452	10.9489	11.0401	12.0137	12.62	11.5519	14.3444	11.5106	11.8439	10.9749	11.9636	11.3328	12.5923	10.9932
CKMT1A	9.4907	11.7048	10.0681	10.5531	10.7928	8.8513	10.2453	11.1573	11.3725	11.7777	10.1785	11.0128	13.3912	10.5508	9.7381	9.8602	9.8105	9.8911	9.8608	9.5981	9.2626	8.9413
CKMT2	6.8309	10.2485	10.9867	10.1091	10.8423	9.1072	11.1684	10.2974	9.9733	10.1943	10.8203	10.903	9.8764	10.3469	6.2049	10.286	9.0814	10.6518	11.1168	10.0328	9.9823	10.561
CKS1B	15.2491	13.9546	13.4312	13.1904	12.802	14.1069	13.9001	13.2219	14.0379	13.82	13.4208	11.9567	13.0681	13.2358	15.1926	14.3488	13.5655	12.8604	12.4209	13.415	13.8094	13.8862
CKS2	16.5402	12.7448	11.4391	10.9557	10.7439	13.7194	11.663	12.2388	12.8603	12.2881	11.3682	11.1254	12.3193	11.4123	16.5273	12.326	11.363	11.397	10.485	12.4369	14.7599	12.1258
CLCA2	4.8684	10.1734	11.0581	10.5772	10.2338	8.4572	11.6783	9.6462	12.8427	10.2695	10.4359	10.6966	8.7343	12.853	6.2049	11.1171	10.2561	10.3954	10.149	9.7844	9.4388	10.8585
CLCF1	10.382	11.7407	10.5686	9.1441	11.0866	8.5525	10.9069	10.1715	8.9038	10.746	10.446	10.9528	10.3858	10.0128	10.3474	9.4345	10.4951	9.9224	9.7203	10.6343	10.792	9.9549
CLDN3	10.6418	11.8188	11.7307	11.4631	12.4775	14.1991	14.495	13.1529	13.1063	13.7443	12.971	12.6618	12.0586	11.7435	11.0412	13.786	11.1901	11.8884	10.7101	12.6557	11.9895	12.6927
CLIC1	17.003	14.0369	13.0934	13.1625	14.3164	14.8851	13.809	14.4191	14.0385	14.1495	13.7325	12.7504	14.5425	13.8828	16.9816	12.8031	14.1423	13.3312	13.8976	14.7542	15.2107	13.9345
CLIC3	11.0205	9.7084	10.8847	9.8098	10.3585	10.4883	8.9526	9.3042	9.4409	10.224	9.8586	11.0671	10.0559	9.1187	11.1896	9.3637	10.1175	10.8244	10.786	10.1413	11.9466	9.0377
CMC2	13.0075	10.9228	10.2642	9.7886	10.6269	12.2593	10.4659	10.7287	10.6555	11.0577	10.1325	12.011	11.191	10.1174	13.1026	11.1591	11.0034	10.9119	10.8188	10.2666	11.6142	10.3735
CMKLR1	7.2428	9.8865	10.528	9.6244	9.665	9.4747	8.8773	9.6462	9.5906	10.076	10.2025	9.6728	9.5379	10.452	7.0705	9.5896	8.4123	10.1024	11.1489	8.954	9.6314	10.3255
CMTM1	8.9421	8.9043	10.607	9.7201	9.2217	8.2604	11.0214	9.5359	9.9642	9.2409	10.3993	11.7283	8.9527	9.4316	9.1727	9.5885	8.9213	9.9107	10.4986	8.2483	8.1325	10.1247
CMTM2	6.388	8.2937	10.3629	8.9867	9.2579	7.6627	7.6552	8.0254	7.5769	9.4311	9.3359	12.6686	9.559	8.7822	4.5382	9.9497	9.7207	9.5536	9.9646	8.2063	10.8018	8.3262
CMTM3	13.042	10.2611	11.4205	12.3305	13.0988	11.1995	10.8365	12.4563	11.3198	11.3691	11.9277	10.371	11.4139	12.3687	12.9474	10.9346	12.5235	10.7706	12.268	11.3683	11.5136	12.0323
CMTM4	13.1114	12.5867	11.9883	12.0635	12.3817	13.5288	12.4723	12.4548	12.7074	12.2213	13.0651	12.855	12.9793	12.2535	12.9971	12.4346	12.7749	12.4339	11.3498	12.3264	12.8252	12.0367
CNIH4	11.6931	11.634	11.5722	11.6958	11.6138	11.0121	11.7283	11.8585	12.5361	11.6295	11.8375	11.1893	12.0077	11.6857	11.6222	11.7031	11.6969	11.231	11.3674	12.6028	10.9407	12.6147
CNOT3	13.9508	12.9032	11.5989	12.4035	12.1365	13.8965	12.2485	13.2039	12.6277	12.9426	12.2987	12.3477	13.2731	12.3276	14.0275	12.8508	13.0034	12.3128	12.6386	13.1247	12.9195	12.9266
CNPY1	7.0309	9.3597	10.1961	10.3759	10.1401	6.6923	11.4327	9.0199	9.3633	9.8579	11.0939	11.8597	9.4449	10.3441	6.4581	10.0904	7.492	9.4255	9.9585	9.4236	9.7085	10.8961
CNPY2	15.3243	14.072	12.4971	12.9952	13.1197	14.8188	12.7709	14.0104	13.3064	13.9031	13.0827	12.6056	14.3084	13.2564	15.2899	12.3502	13.261	13.5493	12.4911	14.1848	13.5618	13.1624
CNPY3	11.3202	12.1919	10.9303	11.4492	11.1613	12.3102	10.6046	12.5768	11.4847	11.5815	11.5929	11.244	12.161	10.8401	11.4588	10.3978	11.7265	11.6513	12.7655	11.9578	11.5044	11.2299
CNPY4	12.2839	11.0638	9.4624	9.7379	10.36	10.1017	10.2519	10.2223	10.9045	10.6655	9.4149	9.907	10.7503	10.4014	12.0213	10.5402	9.8583	10.1144	10.7195	9.6771	11.376	10.3847
CNTF	9.8612	10.2747	11.0794	10.0861	10.0568	9.4219	11.0603	10.2678	10.5792	9.442	10.6723	10.5396	10.1457	10.6346	10.0279	10.3853	8.8427	10.3573	10.4286	10.5982	9.8462	10.8369
CNTFR	9.2799	9.1143	10.2941	9.3892	9.5948	7.3595	7.1484	8.4102	9.8201	9.3603	9.4336	11.9638	8.1511	9.1779	8.6699	9.841	8.3323	9.6666	9.5288	8.8892	10.6816	9.4885
COL11A1	8.9143	11.1644	11.5553	13.016	14.4799	10.5981	12.5287	12.0804	13.149	10.5672	13.5931	13.2496	9.9333	13.7397	9.4727	12.2309	13.8163	9.6827	9.8005	12.6484	10.5041	13.6509
COL11A2	6.1792	7.6266	10.0962	10.0378	9.0146	7.1641	9.4792	8.5605	7.8634	9.4474	8.6454	10.72	8.5633	8.5985	4.7697	8.4468	8.32	9.8871	8.4211	8.8108	10.022	7.7854
COL17A1	6.2874	0	8.3437	8.6405	10.0642	5.3003	6.8195	7.0842	5.9153	3.7208	6.4515	10.8653	6.8702	8.7709	6.2439	0	9.0765	8.0736	0	4.1171	7.7826	5.128
COL18A1	12.8613	12.1582	11.5184	11.9375	13.5681	13.2721	11.4539	12.5789	12.1392	13.707	11.9956	11.4616	12.3764	12.6775	12.8634	11.9713	13.3507	14.2793	12.4124	12.1518	11.755	12.4524
COL1A1	13.9101	16.1592	14.5503	18.4187	21.6301	17.6601	16.7031	17.4452	17.7009	15.6492	17.623	16.2575	16.5669	19.4694	13.9456	15.53	19.2581	15.3885	15.4145	16.0758	12.3959	17.2733
COL1A2	14.6409	14.3674	12.5422	16.0674	19.4668	15.3571	14.529	15.5649	15.8692	14.0423	15.7216	14.1852	14.3994	17.5922	14.6046	13.7603	17.0173	13.5718	13.8075	14.378	12.8736	15.6268
COL27A1	11.6061	9.5455	10.7292	12.2022	11.9347	10.6876	10.6141	10.8741	11.4373	10.5158	10.9551	11.1385	10.713	11.2983	11.554	10.2846	10.2332	11.1289	10.713	10.9684	11.0357	10.9003
COL2A1	9.7647	10.87	12.0604	10.6867	13.6541	8.5889	10.8291	9.9297	9.9446	10.0166	10.8616	13.3901	9.2903	10.2002	9.8872	9.8468	9.4934	10.5056	10.8235	9.3142	11.5294	10.3148
COL3A1	8.683	14.8612	13.6249	17.1137	20.4643	16.6169	15.5504	16.3948	16.476	14.8424	16.3676	15.074	15.537	18.2553	7.4829	14.6362	18.2139	15.196	15.1637	14.6647	9.2417	15.9773
COL4A2	13.4905	14.019	12.2974	13.1445	14.1	15.8051	12.2172	14.0969	13.8828	15.7496	13.6037	13.2786	13.4944	14.1488	13.3935	13.3063	13.9303	14.2772	14.2848	14.42	12.6254	14.4106
COL4A3	7.7758	10.0584	11.508	10.4453	10.4928	8.9339	11.1631	10.174	10.1004	10.8249	10.8002	10.1852	9.8801	10.9334	8.0651	10.6714	9.4915	10.908	11.9773	9.1877	10.3857	10.7456
COL4A4	8.2996	9.7703	10.954	10.5243	9.9423	9.2842	10.2879	9.3592	9.6126	9.2635	10.5162	9.0012	8.3585	10.1885	8.1802	10.8518	9.7897	10.1967	11.1639	8.9057	9.6503	10.8616
COL4A5	10.3218	11.0321	10.8711	11.7774	10.0228	10.0328	10.9132	11.6315	12.1237	11.6441	10.8452	11.9752	8.6924	11.7384	10.2405	10.884	12.3382	10.5787	9.8556	10.9511	12.1043	12.5006
COL4A6	9.8699	7.9984	9.3193	9.2305	8.2208	6.5017	9.4156	8.5755	11.0272	8.9549	9.1033	10.3162	9.4065	9.4566	9.5641	7.9946	7.5211	8.9919	8.5504	6.8649	11.0837	12.4209
COL5A1	12.6643	13.2571	11.68	14.5257	17.3843	14.9088	13.0494	14.3015	14.4508	13.1336	14.5587	13.8083	12.6703	15.771	12.5034	12.9171	15.7075	14.069	13.0146	12.733	11.7751	14.0403
COL5A2	12.3893	12.675	11.2886	14.0555	16.7727	13.5561	12.8346	14.0233	13.9673	12.6362	13.9289	13.6932	12.5524	15.2416	12.2546	12.3695	15.2032	12.6159	11.588	12.6961	13.0828	13.891
COL6A6	4.3079	5.8179	8.9475	8.484	9.4261	7.3595	9.3635	6.4515	8.9917	5.264	6.7728	10.2791	9.1171	6.9689	6.0375	0.6903	7.796	9.487	7.2992	4.7637	9.5685	5.128
COL9A3	10.428	3.9354	8.8764	8.8731	10.7346	0	8.0499	0	5.4765	6.1062	6.8757	11.6632	6.6066	6.7779	10.2739	5.0671	7.2262	9.239	8.5108	4.7637	11.7158	4.375
COMMD4	14.0528	12.996	11.911	12.5518	12.3084	12.8155	12.5115	12.4166	12.5867	12.6342	12.3135	12.106	12.8897	11.8888	13.9938	11.9895	12.6502	12.3445	11.8207	12.9535	12.6069	11.3329
COMP	6.388	11.4078	10.9347	12.2542	14.9735	11.2591	11.3684	11.7457	11.4922	11.028	13.3987	11.3223	10.9986	14.9004	6.4581	11.8265	12.6059	12.6937	10.3296	12.1997	11.5605	13.2309
COPS5	12.0409	13.3768	12.5834	12.8721	11.8474	13.2927	12.446	12.4257	12.2065	12.3179	12.4402	12.1689	12.414	11.9536	12.0248	12.5698	12.0217	12.3456	11.6329	12.6801	13.3352	11.9686
COX5A	16.1864	13.6224	11.9577	12.6164	13.0787	14.7491	12.7564	13.1874	13.171	13.3639	12.4387	12.6523	14.5497	13.0966	16.0827	12.7084	12.9608	13.654	12.6779	13.9784	14.5064	13.0528
COX7B	17.3951	13.5745	11.0229	12.4598	12.7015	15.467	12.3456	13.3242	14.0184	13.1051	12.6397	11.2566	14.1878	13.3221	17.4783	12.9436	12.9943	13.8742	12.4923	13.9792	15.6801	14.0293
CP	11.3527	7.9933	9.4556	8.566	8.2537	12.2831	8.7518	7.6195	9.4409	7.9502	8.549	11.0943	7.7623	8.862	11.3434	8.8025	8.208	13.9501	9.1556	7.4726	9.822	9.2825
CPT1A	12.734	14.2223	12.3508	12.0475	11.2569	12.9771	12.451	11.9257	11.8065	13.4923	12.1084	12.4151	12.8113	12.3002	12.8966	11.7974	13.4546	12.8378	12.3133	12.0773	13.4508	11.9901
CPT1B	11.2179	11.5327	11.0855	11.9645	11.5417	11.0724	11.6709	12.7157	12.3767	13.11	12.7629	11.6726	12.4484	11.2278	11.4598	11.7535	12.3832	12.2338	11.7887	13.5124	11.0418	11.9915
CPT1C	8.2199	9.6567	10.5523	9.6196	10.1714	8.4506	10.4496	9.9979	9.7608	9.8887	10.4709	11.6594	10.1534	10.0176	8.1394	11.1107	9.328	10.3457	10.5019	10.2589	10.2318	10.665
CPT2	13.1321	12.148	11.0496	11.9161	11.2107	12.5091	11.5491	12.0696	11.5298	11.4548	11.3215	10.7489	11.9559	11.4621	13.0024	11.669	11.2287	12.803	11.2425	12.438	11.7939	11.7996
CRADD	8.9421	11.3688	11.2008	11.1124	10.7669	11.3965	10.7832	10.7691	10.3888	10.7821	10.4807	12.3184	10.5789	10.319	8.7601	9.9172	9.6745	11.1752	8.8806	10.6953	10.5896	9.9398
CREB1	12.4188	12.3776	12.372	12.3617	12.1748	12.45	12.2878	12.4127	12.2361	12.3154	12.1603	11.0699	12.7079	12.2296	12.2865	12.3481	12.3698	11.7052	12.6211	12.2813	11.3812	12.2531
CREB3L1	10.3718	11.9695	10.3374	11.246	14.0536	10.61	10.5536	11.7119	11.3203	12.2325	11.6034	10.903	13.4385	13.2339	10.3496	10.1121	12.2735	9.9029	10.2902	14.2144	9.2243	10.8591
CREB3L3	9.0226	5.5137	7.9715	7.9945	5.809	9.4812	5.4566	4.1468	5.7971	4.2022	6.0375	11.2491	6.9578	5.1852	8.5889	5.7322	5.4643	11.6577	6.8267	5.4069	9.8638	5.3399
CREB3L4	10.4398	13.0784	11.3052	13.7248	12.0784	13.5708	12.1004	13.6244	13.6969	13.8448	12.1307	10.2217	13.26	12.5154	10.5574	12.2639	13.6016	13.1651	10.6058	15.0233	9.736	12.3871
CREB5	9.582	9.7703	11.0727	10.8621	11.2315	8.6874	11.199	10.7626	9.9676	9.9971	10.8522	11.1494	9.8171	11.1173	8.8887	10.4024	9.844	10.1161	10.4627	8.8691	10.6738	11.5261
CREBBP	12.4761	14.2225	12.4887	13.3203	13.1157	14.1618	12.4649	13.4177	13.4244	13.3557	12.9681	13.103	13.3313	13.3898	12.5868	13.0254	13.9573	13.1624	13.6191	13.8272	12.4281	13.0728
CRK	12.1654	12.7046	11.8229	12.6192	12.5335	12.355	11.6226	12.7607	12.1301	12.5945	11.9373	11.4205	12.4091	12.1343	12.1124	11.6482	12.3422	12.0483	11.9442	12.7119	12.0417	12.1329
CRLF2	7.9395	10.0883	11.0003	10.7503	10.7646	7.9321	10.7741	9.1825	10.0571	10.1025	10.9609	11.2854	10.3101	10.4863	7.79	10.2148	9.8541	10.5638	10.8161	10.0728	11.8831	10.2414
CRLS1	10.122	11.201	12.2374	11.4993	10.8358	11.3155	11.8011	11.277	11.6935	10.9297	11.5013	11.685	10.9016	11.191	9.9475	11.4555	10.7308	11.7287	11.0924	11.7072	10.115	11.798
CRP	5.6943	9.6422	10.7944	9.7111	10.4408	15.5397	11.2846	9.277	10.9329	10.4872	10.819	10.4893	9.6027	10.7086	5.5068	11.061	8.6251	15.011	10.3606	11.0033	9.3911	11.1133
CRTAC1	6.1792	9.8038	10.6626	9.8595	10.6181	8.0058	9.9913	9.3764	9.5935	9.9735	10.7811	11.2081	9.9134	9.7777	7.3462	11.2466	9.9225	10.3772	10.2234	9.9334	9.6604	9.2416
CRTC2	13.5194	13.0103	12.4616	13.0596	12.58	13.5915	12.457	13.3485	13.7845	13.2735	13.0263	11.5494	13.481	12.6847	13.5623	13.2053	12.9987	12.9814	13.4198	13.7443	12.0472	13.0058
CRY1	11.4797	10.8415	10.1525	11.4016	11.6107	10.897	11.2596	11.0925	11.0645	11.215	10.8896	10.6958	11.3707	10.8326	11.3546	10.6993	10.9628	10.8843	10.8449	11.1308	11.1378	10.905
CRYAA	8.9856	10.1361	10.7498	10.6628	10.7611	10.0394	10.4116	8.5605	8.9668	11.1324	10.3527	10.4362	10.0392	9.681	9.057	11.1988	10.1424	12.1336	10.6581	10.6362	10.6487	9.2696
CRYAB	8.3336	10.6843	11.5838	10.6852	11.2504	10.141	10.951	10.2586	10.5245	10.1464	11.2018	11.4384	11.4446	11.168	7.7226	10.7951	9.7223	10.8172	11.0249	10.3205	10.9584	11.0705
CSDE1	16.7155	14.9008	13.3965	14.3236	14.4328	15.8559	13.5938	15.3945	14.5498	14.4715	14.4353	13.2287	15.4121	14.4977	16.6603	14.6073	14.9126	14.8824	14.3631	14.8463	15.0938	14.6515
CSF1	11.5237	11.5718	11.0487	11.1461	11.3336	9.9994	11.1921	14.0885	11.083	11.1335	11.4333	11.863	11.401	11.2561	11.4824	10.931	11.6776	11.2862	12.1977	13.6268	10.4799	10.8237
CSF1R	6.6264	11.3664	11.3529	10.5149	11.1604	11.083	10.7104	13.3239	10.9923	11.1296	11.5902	10.7581	11.5859	11.6148	6.3902	10.747	11.663	12.0425	12.7438	11.1504	9.2047	11.0215
CSF2	10.2299	9.2518	11.5249	10.3529	9.9383	8.8413	11.4433	9.435	9.5424	10.4696	10.8452	12.462	10.4002	9.8293	11.3952	10.809	10.3197	10.6518	11.4062	10.0433	12.3964	8.9937
CSF3	5.9787	10.4435	11.1987	11.2087	10.2567	7.9131	11.1105	8.7404	9.4718	9.894	10.8015	11.2874	9.6274	10.3678	5.6297	9.8439	9.4767	9.8054	10.0886	9.6962	9.5075	10.0568
CSF3R	9.4982	10.1934	11.2947	12.5202	10.6432	9.9512	11.2184	12.2895	13.4524	10.4802	10.002	11.6943	10.7472	10.7533	10.486	10.6267	11.3983	10.6175	10.9989	10.4396	13.6679	10.0844
CSNK1A1	14.8481	14.6853	12.9497	14.3323	14.6385	15.7348	13.5286	15.1292	14.6422	14.4172	14.3816	13.6416	14.9244	14.4369	14.8626	13.6874	14.5422	14.6331	13.7236	15.0075	13.3769	13.8537
CSNK1E	5.9787	8.9362	10.213	10.2346	9.5505	7.9035	10.4487	9.3997	9.5682	10.2345	10.0269	11.3195	9.7613	9.5409	5.3725	10.1671	10.7199	9.9775	10.0931	9.8231	9.2739	10.2357
CSNK2A1	14.4623	12.9762	12.7898	12.8345	12.4557	14.2284	12.178	13.0454	13.3435	13.144	12.801	11.9885	12.991	12.5377	14.2822	13.258	12.9156	12.5594	12.3791	12.8295	12.9196	13.1101
CSNK2B	16.0672	14.2186	12.8705	13.3992	13.807	15.006	13.5777	14.1453	13.9598	13.8915	13.3671	12.7013	14.6154	13.2335	15.9746	13.4213	13.8762	13.7819	13.4384	14.4389	14.3214	13.7219
CST6	5.0432	3.1769	8.2119	9.9514	6.0073	10.0612	0	8.9614	9.6851	4.6651	6.7513	11.5584	7.894	8.3311	4.7697	0	7.9699	9.6895	7.9494	8.2941	11.6388	8.9109
CSTB	15.6826	14.2981	11.8936	13.1363	13.6333	13.792	11.7176	13.1374	14.5559	13.8637	12.8391	12.7929	14.9491	13.89	15.5648	14.1171	13.6319	13.7049	12.7367	14.5224	14.3036	13.521
CTGF	13.5588	12.7244	13.1061	14.2989	17.7373	14.1762	13.8532	13.4611	12.47	13.1457	13.759	13.37	13.3134	15.2927	13.3173	14.1905	15.1258	12.6334	13.616	12.4783	12.764	14.9911
CTLA4	8.7348	9.5316	11.099	9.2137	9.5871	8.3761	10.2195	8.9004	9.5757	8.8955	9.8127	7.7282	8.3956	10.0799	8.6555	10.6522	9.1692	10.099	11.1575	8.405	9.3754	9.8648
CTNNA1	14.5696	14.0113	12.4958	13.4505	13.5332	15.0764	13.4522	14.2451	14.0546	13.8162	13.3409	11.9202	14.2925	13.4479	14.6067	13.546	14.4175	13.3976	12.4902	13.6553	13.0188	13.1713
CTNNB1	16.7478	15.2872	13.3818	14.3878	15.1765	15.891	14.4529	15.5612	14.9703	14.7477	14.7508	13.668	15.0722	15.2829	16.7043	14.5778	15.5358	14.841	14.0894	15.2327	15.3233	15.25
CTNNBIP1	9.8406	10.7464	10.3381	10.2656	10.5952	9.9014	9.8038	10.6444	10.3386	9.8807	10.5399	11.5171	10.4577	10.2138	9.7036	11.0787	10.6889	11.1061	10.3634	10.5093	11.5396	9.8648
CTNND2	10.6178	10.9997	12.0004	11.1038	11.0802	9.7911	11.097	11.108	10.0025	10.9278	11.2137	11.8761	11.5004	10.0556	10.6833	12.0162	9.761	10.3672	10.8235	9.9855	10.6509	10.9163
CTPS1	13.7653	11.4206	11.6274	11.4734	11.3693	11.8777	11.2694	11.9954	11.7681	11.4597	10.8585	11.2076	11.0318	11.3883	13.4568	12.2066	11.3463	10.9274	11.4691	11.7702	12.3342	12.1395
CTSA	7.4275	9.7283	10.4293	10.5413	9.7389	7.2424	8.2175	8.4472	8.7265	8.7659	9.3977	11.1793	8.1695	9.2655	6.7834	10.4887	10.0862	9.6964	8.7421	9.3628	9.5453	8.6091
CTSB	12.1198	11.9317	12.256	13.4078	13.7165	12.8882	12.8333	13.0681	13.0506	12.7483	12.6654	12.4425	13.2144	13.3697	11.9413	12.6409	13.3312	13.6739	13.6414	12.6353	12.1062	12.6182
CTSC	15.1215	12.9149	12.6086	12.1856	12.3151	13.6936	12.1041	12.914	12.5765	11.8742	12.12	12.988	12.5929	12.506	15.0546	13.4962	12.1548	12.7321	14.8468	11.789	13.3927	12.879
CTSD	17.2317	14.239	12.7051	13.8625	13.9166	17.1449	13.6119	14.9898	15.3221	14.3722	13.8025	13.5272	17.563	14.7403	17.2256	14.3933	16.3586	15.309	13.6478	17.771	15.5308	13.9728
CTSH	13.5534	12.6412	12.5068	12.9709	13.5362	14.342	13.1797	13.9175	13.4954	12.6014	12.9241	11.5531	13.9815	13.0386	13.7078	13.6748	13.2694	13.9369	14.5163	13.6316	12.5	12.6016
CTSL	14.7923	12.5114	12.6154	12.7355	13.539	13.9573	12.5136	13.3914	13.6839	13.1386	13.1056	13.4958	13.0973	13.7524	14.7295	12.6201	12.6018	14.3752	13.7433	11.7397	13.1637	12.8187
CTSS	11.3496	11.7087	11.6346	11.4169	11.3775	12.9805	12.1114	13.0939	12.274	11.3894	11.9274	11.6345	13.0159	11.9853	11.4946	11.7645	11.6303	12.9556	13.2432	11.8823	11.2014	12.2433
CTSV	12.6655	10.9061	11.4222	10.9608	10.2437	10.477	11.6618	10.2974	10.9211	10.5514	11.4009	10.9509	10.3362	10.8915	12.9584	11.4249	9.5563	10.5337	10.4859	10.5136	11.8333	11.1499
CUL2	13.0314	11.8181	11.6964	12.0322	11.0902	11.4437	11.8026	11.6171	11.2276	11.2313	11.8512	11.6556	11.8362	11.5086	12.9657	11.2847	11.262	11.316	11.2068	11.3273	11.7587	12.2777
CUL3	13.9835	13.1401	11.9755	12.4465	12.6683	13.5962	11.7433	13.2597	12.9913	13.0808	12.4668	12.2013	13.4488	12.6265	14.0461	12.6773	12.7121	12.6195	12.7984	13.3613	12.3929	12.8077
CX3CL1	7.86	8.6392	10.7162	9.579	11.5863	8.0588	10.0823	9.5994	11.2484	10.3951	10.2299	11.0241	9.7511	10.0188	7.6373	11.8297	10.5728	10.3772	9.9499	9.4005	9.9521	9.7264
CX3CR1	12.3529	10.6429	11.1927	11.0691	10.1869	9.4083	10.7931	13.2741	10.0103	10.7605	11.0859	9.3393	10.6453	10.8029	12.4239	10.6058	11.1264	10.4272	10.4859	10.649	11.117	10.8708
CXADR	13.8961	12.7211	12.7624	13.258	12.8786	12.7523	13.3638	12.9059	13.0503	12.3292	14.8477	11.459	12.3044	13.1796	13.9214	12.9812	12.2455	13.7605	12.2196	15.1862	12.6005	13.528
CXCL1	10.9901	9.1073	10.8003	8.0287	9.6051	7.8344	10.2173	8.9671	9.7713	9.2471	10.1304	10.9183	8.3368	9.8416	10.9947	9.5559	9.0317	10.0306	9.739	8.3863	11.2088	9.6232
CXCL10	8.6154	11.2938	13.4514	11.072	11.5973	10.9423	11.7965	14.1769	13.0841	11.1092	11.6615	14.4382	10.5452	11.5268	9.1212	11.6898	11.4808	11.3631	11.2058	11.2033	13.2152	12.227
CXCL11	5.5278	10.1349	10.9919	10.8375	10.1766	8.4172	10.8627	10.285	10.2737	10.2695	10.8471	11.218	9.8707	10.7875	0	10.7105	9.1319	10.0956	10.4215	9.8507	10.1706	10.6552
CXCL12	11.0296	10.9228	11.9184	12.6699	13.0575	13.156	11.5441	11.7581	11.3402	13.053	12.0799	11.7381	11.7084	13.019	10.6143	11.8093	12.3149	13.247	14.144	11.0729	11.3734	11.6597
CXCL13	5.8435	5.5416	10.7275	7.6378	8.6347	7.6965	9.6278	9.3976	9.3157	6.2116	8.7303	11.7858	12.1299	7.7132	6.4581	7.9161	0	9.8989	12.2286	6.6151	12.6056	8.2232
CXCL14	8.9586	10.1856	12.4526	14.8705	14.9231	11.7441	12.3623	18.3186	11.6394	11.207	14.2635	10.9503	13.8282	13.6129	8.7601	11.3366	15.4946	12.7392	14.0034	18.8057	10.3362	11.9558
CXCL16	10.6935	11.448	10.3944	11.1299	11.2985	11.6176	10.7032	12.2969	11.1245	11.1352	10.6295	12.395	11.7762	11.1351	10.7492	10.6007	11.6093	11.4348	10.5964	12.2989	10.2989	10.7289
CXCL2	10.4062	10.7381	12.047	12.5761	12.8799	11.9003	12.3274	11.3336	11.4274	10.6088	11.2948	13.4452	11.2998	12.0425	10.2088	11.7716	11.702	15.4141	14.0278	10.116	12.4693	11.4036
CXCL3	11.288	9.9334	11.063	10.1136	10.7158	8.6874	10.582	10.2211	10.1293	9.5363	10.6936	11.1967	9.7934	10.6594	10.9659	10.9539	9.603	10.261	10.6361	9.8335	10.1766	10.169
CXCL5	6.7824	9.9295	10.3694	10.1022	9.8889	8.6186	10.7633	10.3624	9.8879	10.1319	10.4848	10.0712	10.0258	10.8367	7.1342	10.8933	9.7394	10.0431	11.3903	8.8859	10.718	10.2638
CXCL6	6.4821	9.7389	10.6009	10.0026	10.0918	10.7586	9.8957	9.4793	9.547	10.5555	10.3608	10.6765	9.2705	10.0497	6.981	10.9333	9.2584	10.6669	10.594	9.6713	11.649	9.7998
CXCL8	11.9649	10.1223	11.4459	9.9952	10.1714	10.4392	11.2008	10.6585	10.775	10.0407	10.9254	11.3513	10.2477	11.3252	11.9045	11.1139	9.6696	10.575	10.5917	10.2653	11.144	11.0132
CXCL9	6.3553	10.2716	12.4984	9.77	10.6456	11.2268	11.3715	11.2364	12.3437	9.8807	11.1969	9.82	10.0359	10.8182	6.355	11.0198	10.6581	10.3298	12.2083	10.0086	8.2856	11.5192
CXCR1	7.0515	10.0365	11.0356	9.7452	10.09	8.39	9.5528	9.5166	9.7099	10.2977	10.4275	10.9221	9.9566	10.1949	6.2439	10.6013	9.2366	9.6781	9.9388	9.3723	11.2317	10.5435
CXCR2	7.6052	9.451	10.5085	10.4068	9.394	8.2902	10.3156	9.4226	9.8987	8.5179	10.5344	10.8474	8.6924	10.416	7.9753	10.4645	8.3689	10.1693	9.595	9.7773	10.1876	10.672
CXCR3	7.5628	5.9489	9.8576	4.1364	7.744	8.9758	9.6697	8.8794	7.9351	4.6147	8.8412	11.0194	7.3629	8.4498	7.8918	6.0183	8.7003	9.7188	10.8673	4.875	10.7728	8.2308
CXCR4	13.6775	10.283	11.945	11.3639	11.4784	11.2132	11.2824	11.552	12.4372	11.3672	10.6543	8.8391	9.9846	11.8924	13.705	12.2494	12.1243	10.2237	14.1351	10.4464	11.943	13.445
CXCR5	5.6409	9.663	11.4055	10.0568	9.5156	7.9035	10.5464	9.2306	9.6358	9.2009	10.0224	10.7047	9.0489	10.1484	6.355	9.9825	9.3866	10.0252	12.6625	9.4753	10.1836	10.8462
CXCR6	5.7458	10.1934	11.2833	10.2408	10.3046	10.236	11.2116	9.8988	10.2297	9.8292	10.9379	9.8281	9.5307	10.8783	2.3342	10.199	9.4372	10.4622	10.9492	9.3387	10.3514	10.9379
CXXC4	10.7701	12.1803	11.0973	10.3635	9.429	9.2656	9.8395	9.9881	10.0529	10.4916	10.4485	12.1563	8.5586	10.1129	10.3157	11.6407	10.0278	10.4622	8.2985	9.5231	11.7327	10.1319
CXXC5	14.575	14.5391	12.7889	12.4125	13.4988	15.73	13.3338	13.9393	13.8783	14.2675	13.805	12.7229	14.2157	12.831	14.5647	11.4709	14.1609	13.327	12.9291	13.2951	13.0512	11.2876
CYBA	14.4614	12.398	12.1189	12.384	13.0149	13.6453	11.7706	14.3176	13.0849	12.3038	12.6183	12.8532	13.5725	12.9378	14.3723	12.1704	13.2493	13.2861	14.7195	13.4801	13.1745	13.6444
CYBB	12.6317	11.5161	11.0397	10.2646	11.0737	12.2124	10.081	13.3829	11.1688	11.3978	11.327	11.4871	11.5588	11.3344	12.5835	10.4544	11.3705	12.1303	13.7183	11.0261	11.2566	10.9553
CYCS	10.4221	9.5158	10.9458	10.4105	9.5184	9.2121	10.7779	10.1379	8.5791	10.1341	9.447	11.6116	10.4764	9.1628	10.766	9.0413	10.8816	10.2487	10.5245	9.5081	11.0044	8.3262
CYLD	10.6503	10.4864	11.8602	11.025	11.0125	12.1894	11.3129	11.9909	11.0327	9.7613	11.3957	9.9974	12.1346	11.2059	10.5861	10.8021	11.3463	11.0872	12.8161	10.2831	9.9556	10.6026
CYP19A1	6.2162	9.0598	11.0736	10.2636	10.2696	7.7295	11.6413	9.505	9.9631	9.8443	10.7305	9.6952	9.1203	10.3669	6.523	10.386	9.5297	9.8468	10.0603	9.3018	9.9391	10.864
CYP1A1	5.8435	9.8604	10.4755	10.7072	10.0936	8.424	10.8135	8.6266	9.4026	10.1662	10.4994	10.3467	8.6579	9.9462	5.1442	10.0525	9.9116	10.4052	9.7743	9.5124	10.2652	9.3985
CYP1A2	5.271	9.5246	10.5636	9.6684	10.1436	11.2411	9.8395	8.4991	9.0358	10.0818	10.1552	9.8173	9.4039	9.2286	0	10.1025	8.1011	13.4032	10.6245	9.9318	9.686	8.8918
CYP1B1	10.6984	9.6063	10.9989	10.957	11.4274	10.6261	11.0872	10.7933	11.1782	10.5622	11.0401	10.1183	10.3335	12.0915	10.2786	10.5567	11.4574	10.909	10.6445	9.7538	9.5155	11.4086
CYP2A6	5.6943	7.4535	8.8622	8.4081	7.7532	12.3949	9.4679	14.6089	7.999	8.4902	8.6249	9.9108	8.9947	8.8832	4.1019	9.0547	6.5783	15.5371	8.6449	7.7893	10.7345	8.7023
CYP2B6	1.5264	12.9207	11.6025	10.3938	10.3825	15.0168	11.3937	14.344	12.473	10.2521	10.6601	11.4437	10.4514	10.7903	4.7697	11.2378	10.5693	12.8223	10.0751	13.4525	8.5719	9.4757
CYP2C19	4.0041	9.9673	11.0017	10.1193	10.314	10.2011	10.2716	9.5865	10.2047	9.9534	10.4105	8.6412	8.9982	10.4749	4.8728	10.8484	9.4767	12.8957	9.3607	9.6342	8.344	10.4058
CYP2C8	6.8309	10.1211	11.2852	10.7065	10.3326	13.3471	10.8814	9.9699	10.5589	10.4145	10.7132	11.4986	9.7118	10.9486	7.092	11.339	9.5261	16.1239	9.8713	9.9668	10.3787	10.9169
CYP2C9	5.271	10.0954	10.4781	9.9475	9.6576	11.7905	11.1311	10.0497	10.1262	9.7928	10.4385	9.773	9.6319	10.4278	4.1019	10.1945	8.8741	16.0086	9.9073	9.2012	9.2126	10.248
CYP2D6	9.5606	9.1282	10.706	10.2636	9.7412	12.0477	9.3136	10.3538	9.8722	10.2039	9.9177	12.0062	10.7472	10.1308	8.4541	10.5638	9.8119	14.9972	10.4644	10.4351	11.788	11.2944
CYP2U1	10.1533	9.9162	11.0365	10.1306	10.4017	9.8844	10.4096	10.3462	10.1605	10.2837	10.7943	9.9285	10.4093	10.6755	10.2715	11.0228	10.2398	10.4421	11.1397	9.9793	9.2106	10.7548
CYP3A4	6.6264	9.8933	11.0894	10.8789	9.9504	11.9165	11.5527	9.4122	10.0257	9.4899	9.9826	11.7549	8.8419	10.6929	5.743	10.6511	8.6117	14.8011	9.9073	9.8659	11.5195	11.4933
CYP3A5	8.8686	10.9595	11.9034	11.5209	11.4389	13.2996	12.1619	10.0945	11.0904	11.2134	11.5418	9.644	12.4691	11.5175	8.7192	11.354	10.5233	15.9653	10.948	10.1825	10.6823	12.795
CYP4A22	5.89	2.8592	8.4725	9.0162	4.7632	11.8832	2.5019	6.0633	4.8821	0	6.2517	10.678	8.4215	5.6739	4.4069	4.4904	8.2693	14.8811	6.1711	6.0768	9.3807	6.1237
CYP4V2	8.2469	9.112	10.4307	9.3646	9.8614	9.9903	10.6796	9.4853	9.2904	10.2877	10.5701	9.9498	10.7035	10.0567	8.901	9.7849	10.2946	11.4273	10.6954	10.6323	9.2378	9.5747
CYP7A1	8.0044	3.3128	7.6735	5.6405	0	8.8463	7.866	6.2046	5.3138	3.8997	6.3832	10.5355	7.5901	6.5577	7.75	0	2.2241	13.7569	0	0	10.1584	4.4809
CYR61	12.0116	11.0098	12.5143	14.0244	15.4196	11.5391	13.6133	11.2867	12.2596	12.367	11.6669	10.967	12.0298	14.0233	12.0628	13.084	13.3281	10.6151	13.1143	10.8066	12.9732	12.9231
DAAM1	12.0834	12.2793	11.397	11.8603	11.843	13.0692	11.6547	12.3796	12.5614	11.7434	12.0364	10.6787	10.946	12.0806	12.3841	13.2596	11.9424	11.7408	11.6097	11.6303	10.9549	11.7412
DAB2	13.4527	11.5266	11.7546	11.6851	13.4566	11.9773	11.6371	12.4978	12.1583	11.9718	12.5974	11.3262	12.0043	13.1488	13.4654	12.2987	12.749	12.6156	13.8213	11.7952	12.5462	12.3583
DAB2IP	12.7519	10.3801	11.4909	12.3101	12.2724	12.2887	11.1317	11.9202	12.198	12.7006	11.4488	11.2339	11.862	11.559	12.5868	11.9397	12.2598	11.9843	11.4174	11.9782	11.965	10.5938
DACH1	7.188	12.8959	10.6228	12.2696	12.7984	12.0504	13.0446	12.7104	13.0812	14.1518	12.483	12.0314	12.6743	11.968	5.9458	11.4596	12.2378	12.0241	10.7915	13.3695	11.1945	12.3951
DAPK1	10.2983	10.2485	10.5996	9.7334	10.2712	10.7732	10.1008	10.9442	10.6933	10.851	10.9795	10.6018	9.0883	10.1151	10.5477	10.3687	10.1896	12.2326	11.338	9.6597	9.9403	10.169
DAPL1	4.164	9.7703	10.5848	9.696	10.1628	7.7403	8.8744	8.9384	9.0161	9.5038	10.3652	9.6409	10.5927	9.5308	6.1236	10.3511	9.7097	9.7497	10.4893	9.3676	9.7576	9.126
DAXX	12.4804	12.5044	11.9133	12.046	12.3743	12.8465	12.4834	12.5787	12.2733	12.7806	12.131	11.5221	12.6665	12.122	12.4282	11.4558	12.6537	11.732	12.4454	12.2291	11.1139	12.245
DBI	16.7381	14.1526	12.9591	14.398	14.1669	16.862	12.9021	14.4446	14.3765	14.3291	13.0998	13.7357	14.8181	14.6949	16.6796	14.1292	14.1696	16.1201	13.5014	15.031	14.9905	15.0969
DCK	9.1233	9.7908	9.9528	9.8084	8.6145	10.5341	7.9716	10.1801	9.7515	10.1781	9.6581	11.3069	10.1206	8.8726	9.5447	10.276	10.1598	10.2502	11.3404	10.3192	11.731	8.7613
DDB2	9.133	10.5358	11.2996	12.1192	10.5719	9.5475	12.1241	10.1604	9.9619	11.3819	10.564	13.3107	11.1819	10.4776	9.4141	10.5246	11.797	10.4676	11.7241	10.3449	10.1956	9.6813
DDIT3	10.2567	11.6916	11.3995	10.7117	11.0411	11.9069	10.6556	11.5712	11.4974	11.191	10.6666	11.1093	10.6442	10.8921	10.1739	11.4159	10.7791	11.1255	10.0672	11.1559	11.3084	10.3432
DDIT4	14.1794	12.4483	11.2794	12.5778	12.1545	13.1966	11.9377	12.2652	14.5587	12.2868	11.0555	13.5455	12.029	12.363	14.2534	13.3786	13.506	12.1415	12.5947	10.9731	13.1842	12.0386
DDR1	12.7718	13.9415	12.3262	13.0541	13.2975	15.1888	13.6966	14.8079	13.6196	14.5823	13.7655	13.8605	13.9215	12.5871	12.8325	12.2975	13.6487	12.612	10.9694	14.8374	11.4089	13.1916
DDX10	11.5502	11.2783	11.5572	11.706	11.0505	11.6844	11.4909	11.011	11.1179	10.8061	11.479	9.085	11.258	11.5847	11.647	11.5033	10.4794	10.9119	11.3894	10.6934	10.4831	12.1965
DDX17	15.1091	14.8424	13.8682	15.9469	15.4155	15.9623	14.6407	15.8261	15.955	16.208	15.0193	14.9924	16.0486	15.2927	14.9853	14.6735	16.0027	15.5545	16.1965	16.6373	13.4217	15.5162
DDX39B	8.6763	9.4118	11.1094	10.4923	10.1295	8.7638	10.6869	8.5829	9.2271	9.9253	10.6251	11.7243	9.9369	9.3969	8.7601	9.7555	9.7761	10.1362	10.6035	9.4575	11.0512	9.523
DDX58	12.5768	12.489	12.6722	12.2891	12.3679	11.1577	12.337	14.403	14.4329	12.9678	12.0861	13.9938	13.1873	12.5924	12.4492	11.7698	12.1064	11.913	12.5553	15.0948	11.4688	12.9867
DDX59	13.2457	12.6305	12.3208	12.7141	12.5819	13.4998	12.9344	13.0338	13.444	12.3651	12.9492	12.2854	12.9316	12.3447	13.1509	12.5263	12.6093	12.3256	12.5602	13.7474	12.3236	13.3596
DEFB1	9.8198	9.9095	11.3721	11.4716	11.3313	11.7853	12.6294	11.1392	10.9205	10.6946	11.3256	11.1287	10.3937	11.7082	9.7852	11.1392	10.5961	14.0346	10.9098	10.7765	10.3263	11.4332
DEGS1	15.3264	14.0953	12.7426	13.2452	13.863	13.983	13.5647	14.2158	14.6297	12.7559	13.5488	11.9431	14.0858	14.0491	15.2265	15.7085	13.9188	14.3148	13.7296	15.2333	14.0369	14.3141
DENND4A	14.0363	13.1983	12.7923	12.8157	13.0918	12.6104	13.0853	12.8541	12.1626	12.5049	12.7392	12.4739	12.9098	12.8915	14.0924	11.7213	12.3003	12.6355	13.7464	12.4272	12.6938	12.1984
DEPDC1	13.0359	11.8693	12.1006	11.062	10.6568	10.7692	12.4534	10.9377	11.679	10.9697	10.8722	11.3893	11.4268	11.162	13.1296	11.8401	10.9582	10.7102	10.4618	11.0809	11.6145	11.5106
DES	7.6052	5.2343	8.2342	7.6814	7.2389	8.5151	7.7268	7.5977	6.8148	1.8524	7.6017	11.4918	7.6527	10.1061	6.9341	6.9723	7.6254	9.73	11.2749	4.9277	12.3229	7.3828
DESI1	10.9632	10.6161	10.6431	11.1915	11.102	12.3777	11.125	11.1322	11.0387	11.5692	10.3616	10.8428	11.8401	10.6188	11.1478	11.2286	11.3499	11.9968	11.6175	12.3916	9.9777	11.0889
DFFA	14.905	12.8008	13.8058	13.9399	12.9629	12.8349	14.9235	12.6803	12.7692	13.6769	12.7892	15.5215	13.5061	13.4886	15.5288	13.7053	14.573	12.9865	14.4677	13.6173	14.7036	13.067
DHCR24	15.6951	15.3184	14.1731	15.2574	13.3276	15.6683	14.3228	15.4971	14.8602	14.5083	13.1233	13.7137	15.0527	14.4251	15.6825	14.445	14.9072	15.6478	11.7281	15.3634	14.3542	13.7968
DHH	6.7576	9.9068	11.1392	9.1486	9.7779	8.6477	9.6548	9.3243	8.9181	10.2541	10.4519	11.8323	9.4994	9.7534	6.2439	10.2274	10.1702	10.4121	10.3981	9.943	10.8128	9.2303
DHX58	9.8815	12.7779	11.8974	11.8994	11.2224	11.447	10.6894	12.7681	12.2302	12.0219	11.815	12.7276	11.9524	11.2138	9.0733	10.8901	11.5619	12.1498	12.075	13.5497	11.1012	11.8825
DIABLO	11.0451	12.5294	11.7279	12.3001	11.9428	13.4767	12.1835	12.5508	11.7453	12.5571	11.5355	12.2613	12.5474	11.9692	10.9586	11.5836	11.9806	12.0101	11.8478	12.0269	12.544	11.7412
DIAPH3	13.6482	11.9097	11.376	10.0233	10.9223	11.125	11.9086	11.1929	11.4807	11.4126	11.8196	10.4344	11.2942	11.4013	13.7904	11.8026	11.4337	10.6447	11.0557	10.7188	12.5634	11.7973
DICER1	13.9687	12.7568	12.0214	13.2445	13.3689	12.8406	13.0408	12.6468	12.7597	12.7249	13.5158	11.4828	13.1266	13.1341	13.8656	13.4074	12.5221	12.9874	12.6327	13.5671	12.4384	12.7691
DISP1	10.5028	10.9877	11.8126	11.9969	11.2985	10.6421	12.5678	11.3684	12.1831	11.4409	11.9751	10.7025	11.5364	11.4031	11.0767	11.7221	11.6739	11.1849	11.6264	12.2832	11.7797	12.7818
DISP2	8.3252	9.3831	10.9698	10.7348	10.0605	7.9878	10.9787	9.9542	9.8891	10.4714	10.8242	9.578	11.8207	10.346	8.1394	9.9755	8.5912	9.861	9.8424	9.2767	8.9083	10.7842
DKC1	15.1472	12.342	12.058	12.3014	11.8762	13.9906	12.0906	12.4924	12.6691	12.5395	11.8858	12.5204	12.2135	12.1867	15.1147	12.8305	12.341	11.4704	12.5382	12.7379	13.4548	12.8636
DKK1	13.9957	8.1099	10.4182	10.6829	9.99	7.7076	9.4736	8.5454	8.7872	9.7613	8.9514	10.9657	8.8226	9.0801	14.0312	12.5219	9.6582	9.7584	9.9137	9.3982	12.3966	10.0579
DKK2	7.2428	11.1889	11.7067	11.81	11.1235	8.693	11.4853	10.806	11.1179	10.5037	11.9438	10.6591	10.2448	11.6857	8.0867	11.5917	10.2967	10.4079	10.3578	10.7048	9.7522	11.246
DKK3	12.2016	12.0082	11.8879	12.3073	13.5077	10.969	11.7939	11.951	11.262	13.1667	12.4648	11.6647	14.1931	12.7115	12.0831	11.5121	12.132	11.6484	12.1977	11.5302	11.9786	12.5394
DKK4	6.2522	9.4137	10.7624	10.5489	10.3555	8.2604	11.102	8.3764	9.1121	10.1684	10.4181	11.3907	11.3479	9.5292	7.092	11.1622	9.0087	9.6573	10.6003	10.1017	9.3274	8.8103
DLC1	12.2547	10.5862	12.1196	11.7881	13.4943	11.5879	12.1409	11.7283	10.8872	12.4252	11.7283	11.1751	11.5692	12.4342	12.2456	11.5187	12.0381	12.0137	11.8934	10.9956	11.4614	11.4311
DLGAP5	14.6877	12.1582	11.7576	11.1506	10.8871	12.8998	12.4993	11.4446	12.3298	11.8078	11.6521	11.2344	11.2201	11.6959	14.6724	12.4984	11.1856	10.6447	11.1564	11.9949	13.2154	11.4447
DLK1	13.638	8.993	10.3993	10.7814	10.4032	7.4282	10.0623	8.849	8.1188	10.8215	9.5992	11.3829	10.2258	9.2716	13.6779	10.3375	7.772	10.0449	10.5467	10.2704	13.0986	11.0983
DLL1	9.0121	9.0694	8.7137	8.2843	10.3233	8.9527	7.8071	9.2747	8.6772	9.8966	9.6378	10.7302	11.401	9.9487	9.4686	6.098	9.3687	10.3644	10.7545	10.7484	9.6945	8.925
DLL3	7.7509	9.6211	11.032	11.5071	10.2824	8.4037	11.0629	8.8273	9.2868	10.2806	10.6623	11.9113	9.7055	9.7447	7.5927	11.6045	10.3656	10.6483	10.8262	9.9855	10.4486	9.0826
DLL4	5.7955	9.7495	9.987	9.5856	11.2723	10.307	10.8321	10.581	10.4578	11.0788	10.3111	9.3468	9.7076	11.0079	6.7567	9.9263	9.9388	10.7113	10.7489	9.8144	9.2531	10.4715
DMC1	10.7291	5.3652	9.1044	7.5261	7.252	8.5708	7.1951	8.7103	7.4715	8.8472	7.2344	10.0746	10.1688	7.065	10.5975	6.8472	6.9651	9.2545	7.8733	8.0067	10.39	8.3368
DMD	7.2428	10.4295	11.3721	11.1888	11.1412	9.7884	11.6758	10.0281	10.7737	10.4007	11.3261	11.4581	10.0359	10.7425	7.3281	10.2537	10.2956	11.727	11.2233	10.0056	9.7209	11.6236
DNAJA1	16.2095	15.0215	13.5805	13.7211	14.0892	15.1487	14.0364	14.8892	15.3846	14.4576	14.1229	13.1122	14.647	14.3942	16.0908	14.1377	14.2361	15.6483	13.5724	15.3607	14.6776	14.3679
DNAJA2	11.7004	11.4881	12.0867	10.2584	11.6145	12.75	11.6922	12.1134	11.7386	10.9155	12.1733	10.7338	11.854	11.5175	11.8295	11.491	10.7844	11.8639	11.2089	10.7337	10.9607	11.3981
DNAJA3	13.6798	14.2093	12.3525	12.7126	12.5308	14.8868	12.6756	13.3578	13.4984	13.849	12.8587	12.9886	13.2425	13.0909	13.6343	13.2034	13.2779	13.2636	12.6635	13.2751	12.3263	13.5043
DNAJA4	11.3063	13.0437	11.6087	12.1276	12.6542	13.4197	13.6749	13.1788	12.4001	13.3197	12.2249	12.5814	13.2035	12.4407	11.636	12.1506	12.0544	12.4332	11.5165	12.1029	10.8115	11.9326
DNAJB1	15.4367	14.2523	12.9178	14.756	14.0331	14.3308	14.9132	14.1502	15.4188	13.4378	13.5393	12.4679	14.32	13.8268	15.4236	13.466	13.778	14.1522	13.1202	13.5418	13.8566	13.9059
DNAJB11	14.9691	12.7905	12.58	12.3378	12.5692	14.4968	11.95	13.7256	12.8209	12.779	12.6866	12.8188	12.625	12.6651	14.9077	12.9227	13.1101	12.5371	12.3394	13.2095	13.3781	13.9671
DNAJB12	10.677	11.7171	12.1723	11.6102	11.6867	11.8067	11.9332	12.383	11.8402	11.793	11.5596	12.0237	11.8425	11.5746	11.0995	11.9893	12.3587	11.8089	12.1654	11.9198	11.4843	10.8375
DNAJB13	6.8778	10.5479	11.0297	10.629	10.9726	8.7096	11.4913	10.5976	10.4308	10.4081	11.5308	10.9792	10.2891	11.3002	7.2344	11.0236	10.5789	10.6989	10.7929	9.8318	10.0051	11.4475
DNAJB14	10.9781	12.26	12.2207	12.1901	12.2436	12.4895	11.5269	11.5567	11.9134	12.7345	12.1258	12.9735	12.2688	12.0852	11.2132	12.2796	12.3802	12.0576	12.7793	12.5985	12.6732	11.4504
DNAJB2	11.7374	12.588	12.079	12.8644	12.0839	13.9368	11.5473	13.2757	12.8455	12.3964	12.3652	12.2886	13.8863	12.4859	11.5742	13.4035	13.0299	12.8602	12.1873	13.4198	11.9705	11.8129
DNAJB5	11.5255	10.0705	10.9434	10.5472	11.793	9.4844	10.673	10.1479	10.5391	10.8952	10.6258	12.3893	10.7966	10.7116	10.923	10.7178	10.7064	10.5921	10.6506	10.0403	11.5104	9.4219
DNAJB6	15.6751	14.5739	13.7723	13.6912	13.9398	14.5076	14.3656	14.3661	14.1094	13.8155	13.8978	12.493	14.3029	14.2625	15.7415	13.8178	13.5355	13.5817	13.4818	14.6672	14.0409	14.7236
DNAJB7	6.388	9.7776	11.9873	11.3596	10.6105	8.948	11.6568	10.1151	10.6506	9.8847	11.0082	10.9596	9.7306	10.8223	4.2625	11.0676	9.9827	10.5312	11.1596	10.2146	10.347	11.3863
DNAJB8	7.906	6.6596	9.413	8.8731	5.62	5.3003	8.7948	7.8211	7.4455	7.123	7.4499	10.6338	8.2177	7.5096	5.8977	6.7518	7.8995	9.7497	5.4077	6.5326	11.6773	6.2338
DNAJB9	11.4285	11.2752	11.6852	11.6859	11.6138	11.6617	11.7192	11.322	11.4573	11.8922	11.3274	11.8494	12.7363	11.1921	11.4515	10.776	12.0343	12.3862	12.3273	11.6184	11.2495	11.7999
DNAJC1	13.7284	13.5672	13.0134	13.1743	12.9115	13.855	13.5711	15.4993	14.6853	14.5264	13.18	12.9564	13.9782	13.2188	13.6441	13.7197	13.5981	13.3393	12.4582	15.9198	12.5471	14.8965
DNAJC10	15.3197	14.0096	12.8604	13.3644	13.2492	14.0048	12.7124	13.773	13.092	14.1218	12.9823	12.2915	13.9386	13.0942	15.333	13.1673	13.2097	13.1187	13.2142	13.6994	13.7639	13.5949
DNAJC11	13.6644	12.482	12.1198	12.3634	11.9702	13.1376	11.7019	12.5831	12.5781	11.8294	11.8426	12.3519	11.9948	12.342	13.638	12.7688	12.4183	12.0907	12.2513	12.4501	12.5058	12.3131
DNAJC12	13.1662	16.2157	12.9483	13.7433	13.5849	13.3098	13.4003	13.2448	13.607	13.2473	13.1977	12.2346	16.1982	13.9763	13.1348	13.6306	13.2104	13.0601	11.3647	15.9766	11.8849	12.3585
DNAJC13	13.9036	12.3605	10.8267	11.7173	12.0289	13.3691	11.3044	13.2002	12.4163	12.0089	11.9818	12.9446	12.6477	11.8032	13.8958	12.0252	12.5752	12.2026	12.1253	12.5262	12.4265	11.6058
DNAJC14	11.9003	12.7868	11.7004	11.7377	11.463	12.6407	11.7844	12.7379	11.6821	11.6346	11.7321	11.1199	12.1767	11.7369	11.6231	11.3489	12.0849	11.6289	11.8191	12.2024	11.4221	11.5438
DNAJC15	13.3902	8.1513	10.0075	9.8969	11.5857	10.5326	10.4468	12.2467	11.6138	9.451	11.3459	11.0081	12.2436	11.596	13.5363	9.156	11.409	12.2357	11.5624	10.4064	12.1547	10.2414
DNAJC16	11.5717	11.4953	10.496	9.6099	10.4996	11.2497	6.2933	11.5161	10.8635	9.6281	10.2814	12.6866	11.0527	10.4187	11.5588	10.457	10.4813	11.2967	10.1425	11.1906	13.1755	10.6509
DNAJC17	12.7022	12.4245	12.3786	12.2552	12.6193	12.4734	12.2371	13.085	12.7327	12.7417	12.3132	11.4559	12.47	12.6785	12.5194	12.0102	12.5232	12.4165	12.6704	12.7067	12.1185	12.6187
DNAJC18	11.4226	11.3243	11.7441	11.1338	11.1351	10.682	11.6946	11.1003	11.1433	11.0074	11.7225	10.8212	11.3019	11.2444	11.4814	11.0925	11.0837	10.9236	11.1569	10.959	11.2088	10.9955
DNAJC21	11.1116	11.2958	12.4963	11.1192	11.3572	11.8623	11.3345	11.6859	11.5193	11.1329	11.4871	11.204	11.6361	11.3252	11.2495	12.3825	11.277	11.3401	11.2491	10.742	11.3646	11.2337
DNAJC22	11.0642	12.7603	11.8427	11.8798	11.1803	11.5196	10.9041	12.4339	13.1365	10.849	11.3558	11.0567	10.3239	12.7876	10.9571	10.6211	11.8931	13.2991	10.5548	11.9343	11.0621	11.6109
DNAJC3	14.4436	12.4113	11.1593	11.8337	12.5604	13.7547	11.8161	13.1563	12.2132	12.1276	12.2894	12.8819	13.8679	12.5521	14.4107	12.2107	12.2972	13.0085	12.2008	13.281	12.9086	12.6972
DNAJC4	13.6806	11.9526	10.789	11.8215	11.5992	11.9978	11.1244	12.4515	12.0372	11.3061	11.9033	12.3587	14.023	12.0109	13.6292	11.6788	11.6152	12.2443	12.4978	13.0509	12.3903	12.5883
DNAJC5	12.8063	14.4391	13.4312	13.361	13.4116	14.8917	13.6822	13.832	14.1881	15.2836	13.5644	13.48	13.7917	13.5973	13.2401	14.049	13.9181	13.3317	13.9287	13.727	13.2412	14.1567
DNAJC5B	6.3553	11.0977	12.0615	10.526	10.3264	9.5444	11.5228	9.7304	10.3092	10.62	11.2156	9.2594	9.4499	10.8346	4.7697	11.4938	10.6921	10.4978	10.5629	10.1959	9.7043	11.1066
DNAJC5G	6.4201	10.2726	11.0802	10.4853	9.9302	8.8108	10.3438	9.1022	10.1129	9.9149	10.688	10.7251	8.8495	10.3422	5.1442	10.9765	9.7113	10.1887	10.3447	9.7483	10.4929	11.4577
DNAJC6	10.09	5.8179	8.199	8.5759	6.337	9.069	0	7.9471	8.7426	8.9345	8.3982	8.0441	11.7225	7.9681	10.3042	8.3084	5.901	8.515	6.6064	7.4989	9.7869	5.0613
DNAJC7	12.7577	13.675	12.7798	12.8896	12.516	14.4461	11.9982	13.2094	12.855	13.7221	12.789	13.1431	13.9385	12.2995	13.1292	12.2415	13.3196	12.8971	13.5717	13.4149	13.7465	12.7768
DNAJC8	13.1543	13.4735	13.5857	13.2055	13.1132	13.1374	13.2178	13.1956	13.311	13.0636	13.3039	12.3354	13.2981	13.317	13.1053	14.052	13.301	12.829	13.3689	13.0876	13.3186	13.6125
DNAJC9	14.9571	13.1895	12.8372	12.4132	12.2308	12.5443	13.2771	12.6722	13.5665	12.9032	12.1677	11.8075	12.7933	12.757	15.0648	13.4555	12.6039	12.1523	12.5295	12.5626	13.3184	12.6783
DNMT1	16.0758	14.0357	12.758	13.1452	12.349	13.5422	12.4855	13.6841	14.2105	13.5741	12.8046	12.2297	13.7321	13.0193	16.0096	12.998	13.389	12.6033	13.6009	13.7868	14.3703	13.8607
DNMT3A	12.5879	12.9131	11.0907	11.8072	12.5813	13.1248	11.054	12.9167	12.436	13.0519	11.9916	12.6887	13.0069	11.622	12.4271	12.6084	12.9011	11.8513	12.4541	11.8202	11.5132	12.4292
DNTT	13.0039	2.4512	9.4529	8.4591	6.1539	2.5362	8.7266	4.436	5.5269	5.686	6.8044	11.7931	7.6873	6.9984	12.8539	1.1553	6.2358	9.6409	6.7033	3.4345	11.9153	5.4995
DPPA2	7.9615	12.589	13.4741	13.1444	12.8619	10.7863	13.2196	12.0732	12.8226	12.4404	13.4146	11.1193	11.7199	13.1924	7.1133	13.6017	11.7624	12.1019	12.8165	11.874	9.4703	13.819
DPPA3	5.935	12.3494	13.0938	12.5234	12.5027	11.5053	12.9525	11.7638	12.3142	12.1842	12.8882	11.4815	11.4777	12.7449	7.3281	12.8461	11.5367	11.6158	12.1288	11.7319	11.0296	12.8573
DPPA4	13.2775	11.7575	12.5974	11.8539	11.6239	10.4818	12.2438	11.1328	11.7827	11.5811	12.5419	11.5681	11.0535	12.331	13.0653	12.2639	10.7417	11.7615	12.1561	11.3659	12.0456	12.8365
DPPA5	7.8832	11.6589	12.6318	11.9314	12.0001	9.9086	12.6636	10.7312	11.7117	12.068	12.5592	11.8437	11.5535	12.0864	7.9401	12.8834	10.9714	11.4136	12.0831	11.4122	13.6102	12.5764
DPYSL4	9.6239	9.9827	11.449	11.2361	11.2208	8.7424	10.2082	10.1087	9.7017	10.9495	10.9302	12.4705	12.7417	9.8975	9.3529	11.2071	9.3135	10.7684	10.9218	10.8232	11.7213	9.3712
DSC2	10.4935	12.1262	11.5419	11.8579	11.8904	11.7156	11.0723	12.1287	12.3485	12.0222	10.7118	12.1442	10.6431	10.7805	10.3406	11.1909	10.883	11.7942	11.0924	10.9367	11.4944	10.0685
DSG3	5.271	10.5367	11.5422	10.8382	11.6759	8.5949	10.7064	10.2655	10.5956	9.7023	10.8547	11.3347	10.5009	11.0012	0	10.805	9.9642	10.512	10.479	9.7446	9.1423	11.1569
DSP	15.0447	14.1683	15.0715	14.7145	14.524	15.9886	11.6771	15.178	15.1803	14.0677	14.9371	14.8896	15.7374	14.0928	15.0573	14.7822	14.9528	14.2292	11.6271	17.1764	13.5792	14.8306
DST	13.7107	12.5943	13.0301	13.6222	14.5892	13.4398	13.5031	13.7914	12.5232	13.2598	12.7801	12.5993	13.0142	13.7223	13.4278	11.5217	13.8	14.0182	13.0996	13.7805	12.9335	12.4432
DTX1	8.8569	10.621	11.1979	10.5631	11.1386	9.9697	11.1442	10.567	10.1221	10.4182	10.9266	11.5645	10.6018	10.4609	8.7601	10.6892	10.0641	11.1314	12.2242	10.8293	9.9971	10.3004
DTX3	11.8644	13.0036	11.9348	12.3298	12.1965	11.2788	11.2889	12.7806	12.0908	12.6934	12.1973	10.8836	12.7121	11.9761	11.9575	11.8614	12.0428	11.3837	11.6325	12.8474	10.7708	10.8937
DTX4	9.0433	12.8323	11.9606	11.9333	12.0069	11.067	12.1117	11.2019	11.4484	10.9412	11.895	11.8988	10.7109	11.837	9.0679	10.8339	11.1696	12.104	12.0078	10.5549	11.1228	11.9589
DUSP1	13.3962	14.6174	14.1301	15.8553	17.108	13.9886	15.2635	12.5719	13.6376	15.6679	12.0549	12.2641	14.4631	15.264	13.289	13.6859	15.0974	13.5322	15.757	12.4755	12.0585	14.3088
DUSP10	11.5117	11.1147	11.5467	11.3601	12.4318	11.5728	12.36	11.8831	12.7773	11.0858	11.496	12.2891	11.2565	12.1907	11.646	12.8573	12.1414	11.8735	11.3157	11.682	10.9601	13.3656
DUSP2	10.0875	9.944	11.777	10.9119	10.9676	10.1533	11.0741	8.8974	10.7809	10.3997	9.8922	11.8201	10.7014	9.6885	10.2762	10.9659	10.3915	10.7011	11.9267	9.8335	11.5929	9.9022
DUSP4	7.6464	11.4531	11.6147	13.4597	12.2333	9.0733	12.151	12.6133	11.0741	11.4629	10.0324	12.5896	13.459	11.9521	6.4581	11.4435	12.8039	11.2001	11.0031	13.4982	12.1224	10.247
DUSP5	12.7039	14.2832	13.5763	13.1813	14.0173	12.5063	13.0441	12.2889	14.0131	13.7879	12.7145	12.3868	13.3339	12.7899	12.2975	14.4252	12.7443	12.0868	13.3894	12.4655	11.5345	12.7923
DUSP6	11.1238	12.4912	12.9959	13.733	13.2557	11.8881	13.9126	12.414	13.4298	12.6987	12.1198	12.3573	13.8552	13.5574	10.6992	11.3139	12.6541	11.9736	13.785	13.3139	11.1097	12.4845
DUSP8	10.9274	11.762	11.5524	12.2521	11.842	11.987	11.8739	11.7532	11.2777	12.0929	11.6098	12.2195	10.977	11.182	10.5709	12.0666	12.0895	10.8379	11.4768	12.36	11.3956	10.9039
DVL1	12.9083	13.1862	12.056	12.9681	12.644	13.1758	10.6132	13.2646	12.9104	13.1596	12.1705	13.103	13.2421	13.0992	12.7604	13.1817	13.1713	13.0541	11.6486	13.7777	12.931	12.4712
DVL2	13.4975	12.9714	10.6318	11.811	11.4475	11.4667	10.5173	11.518	12.0716	11.5827	10.668	11.9484	12.7399	11.0408	13.5553	10.733	12.0444	11.5224	11.3867	12.4585	11.9377	11.467
E2F1	10.3574	13.2108	11.4483	10.4243	10.581	12.6855	12.1041	10.868	12.8163	11.4122	11.0756	11.5379	11.0327	10.6109	10.3361	12.6024	11.9228	10.2269	10.1767	11.9275	9.8786	11.1133
E2F3	12.8595	12.0841	12.8069	13.164	12.4568	12.3483	12.8688	12.2847	12.5087	12.5726	12.745	11.7718	12.0965	12.4152	12.8645	12.0973	12.4654	11.8162	12.4404	12.0918	11.3899	13.1143
E2F5	12.5657	11.7278	12.0454	11.3344	11.2835	12.3296	12.128	11.3325	11.8925	11.2468	11.8279	10.9303	10.884	11.5993	12.3039	13.2842	11.0277	11.4836	10.8032	11.4996	11.2974	12.2968
EAF2	12.2996	11.5786	12.0941	11.6562	11.3496	11.2083	12.0288	11.0476	10.8205	12.1485	11.4082	11.7413	11.0659	11.5465	12.0086	11.8723	11.376	11.7013	12.6925	10.7511	11.9545	11.2752
EBAG9	13.2163	12.4961	12.1266	11.0329	11.1725	13.5582	12.0831	12.3814	11.5791	11.3476	11.9924	10.6943	12.0315	11.894	13.1901	13.2601	12.0056	11.8889	11.4875	11.9051	11.8253	11.6448
EBF4	10.3921	13.7052	11.9859	11.062	12.7152	10.7941	10.5401	10.9663	13.0572	12.1152	11.2293	11.0492	11.4107	11.1055	10.3019	7.1323	11.2165	10.6234	9.8713	10.1117	11.1222	10.3004
ECI2	13.5432	12.8986	11.4446	12.9929	12.3581	13.3151	11.6388	12.8155	12.0269	11.8113	11.6015	10.6906	13.0069	12.0904	13.37	11.4281	12.2709	14.5451	11.5438	12.8826	12.3446	13.3834
ECT2	14.5813	13.8498	12.5772	12.1761	11.6018	13.642	12.8093	13.3528	13.1855	13.2724	12.2626	10.9645	12.7288	12.7482	14.6165	13.5214	13.4147	11.5102	11.8825	13.475	13.1142	13.5871
EDA2R	9.2129	11.0191	11.241	10.8457	11.4274	9.3494	10.8007	10.4684	9.7882	10.4968	10.7434	11.9343	10.6769	10.6831	9.686	9.4152	10.3051	10.3828	9.9996	10.255	10.7097	10.0675
EDIL3	11.0348	10.2758	8.8885	11.7124	13.8452	11.0054	8.9251	10.6576	11.1674	11.1352	11.7952	11.0188	10.0275	12.9929	11.3105	10.5138	12.0315	10.8296	9.9984	10.9455	10.2162	11.3236
EDN1	12.166	11.8425	11.7916	11.715	12.5047	10.0911	12.2408	10.9628	11.3296	10.7569	11.5781	11.7951	10.8357	11.5964	12.0325	12.3357	11.571	11.2642	12.2222	10.6033	11.6194	11.5503
EEF2K	13.1498	13.5195	11.9179	12.8948	12.3773	12.8818	11.7935	12.8669	12.69	13.9535	12.0258	11.9087	12.781	12.6874	13.1904	12.9633	13.0688	12.3936	12.128	13.4972	11.8735	13.0679
EFNA1	12.8359	12.6567	12.4908	13.6509	12.9914	14.1097	13.1861	14.2713	14.3925	13.4817	13.7621	15.2018	12.8051	13.4735	12.7742	13.4314	14.0372	14.1521	11.3935	14.8055	12.7244	13.5894
EFNA2	12.0454	5.2343	10.0849	8.5118	7.9018	8.1751	11.6493	7.4514	7.1483	10.4081	8.5799	11.6605	8.2527	8.985	12.9712	8.9422	10.7009	10.6483	10.928	8.3626	13.004	8.7321
EFNA3	10.2254	10.3319	10.9112	10.9846	10.6787	10.6319	11.2189	10.5127	12.4878	10.4319	11.322	11.8208	10.5045	11.1066	10.3339	11.7121	11.0315	11.5935	9.7433	11.5286	11.6282	12.4554
EFNA5	12.6567	11.4397	10.517	11.9573	12.2184	15.3203	10.276	12.9533	11.9571	11.8479	11.2028	11.412	11.2141	11.7857	12.5194	10.3899	12.3897	11.7691	11.3484	10.5808	11.3257	8.795
EFNB1	10.4783	9.682	10.7917	10.9256	11.5721	11.067	10.1069	10.5661	10.9022	10.8591	10.8151	12.0821	10.6343	10.5248	10.6583	10.521	10.7409	10.9627	10.2537	10.1675	11.0512	10.0515
EFNB2	12.3299	11.8323	12.062	12.1081	12.2736	11.866	12.4246	11.7366	11.7235	12.1652	12.1113	11.1281	11.1263	12.6215	12.2092	12.6165	11.3196	11.5452	12.3711	10.8985	11.9448	12.091
EGF	8.7285	10.6275	11.6727	11.2017	10.2967	9.7052	11.3182	10.6664	11.0107	9.647	11.5197	11.1644	9.8782	11.106	9.2891	11.4233	10.0678	11.1364	10.1142	10.8223	11.4161	11.4806
EGFR	12.503	9.9041	10.5306	11.7177	12.1923	11.5713	10.9933	10.7017	10.3191	11.6562	11.3721	11.2947	10.4552	11.2783	12.4149	10.5743	11.6378	13.5875	11.4107	10.5147	11.9005	10.9169
EGLN1	9.9406	9.7084	10.9895	10.7835	10.8216	10.6946	11.0155	9.8459	10.8567	10.7627	10.3599	13.0676	11.7857	10.2501	10.2739	10.276	11.7828	11.2411	10.9123	11.4655	12.2982	10.7011
EGLN2	9.1378	8.358	10.5523	10.0342	8.1735	8.1264	10.6209	8.8116	7.6526	9.1287	9.0493	12.3283	9.2446	8.9426	9.8048	6.623	9.9931	9.6339	10.4867	9.3216	11.7751	7.5624
EGR1	15.1921	14.1672	13.9711	15.9503	17.1121	13.5519	15.6386	12.8171	13.5303	15.2979	12.3087	11.8649	14.8394	15.5032	14.9924	13.0879	15.425	11.366	16.0463	12.5929	14.022	12.7117
EGR3	11.4451	10.9426	11.2671	12.4535	12.8699	7.7403	12.1964	10.7634	12.2108	10.7785	9.846	11.9515	12.8423	12.4211	11.44	9.7859	11.7432	9.662	11.8728	10.8719	10.863	8.838
EI24	14.8836	14.0599	12.7942	13.3931	13.2762	14.8729	13.0381	13.6917	13.7997	12.9133	13.2117	12.8578	13.973	13.6201	14.8064	13.7099	13.114	14.0064	12.4546	13.7557	13.5819	14.3071
EIF2AK2	11.9319	12.5692	13.2412	12.1265	12.1683	11.6524	12.4824	13.8969	13.0728	13.0291	12.6353	13.4324	13.1165	12.2379	11.779	12.1428	12.6186	12.1273	12.0237	13.8576	12.5891	12.7102
EIF4A1	17.6443	16.4934	14.3299	15.5907	15.8282	17.1187	14.8262	16.166	15.9758	16.5598	14.8598	14.3424	16.9396	15.3808	17.45	15.1533	15.8754	14.8951	15.4933	16.3494	16.1315	15.6819
EIF4B	16.5878	14.6548	13.5975	13.8569	13.8072	14.7387	13.7325	14.5867	14.029	14.0281	13.9423	11.8607	15.3278	14.17	16.6769	13.5923	14.2968	13.8142	14.275	14.4558	14.8026	14.0409
EIF4E	11.1128	10.5828	11.1975	11.0673	10.425	11.5164	10.6337	9.8084	10.3235	10.9865	10.7076	11.3098	11.0814	10.3412	11.2119	10.8257	10.9455	10.3996	11.1881	10.7447	10.9259	10.0089
EIF4EBP1	15.7625	13.3835	12.5979	12.1352	13.0526	14.676	12.1214	11.9449	12.7816	12.4183	13.5071	11.3676	12.9731	12.4204	15.6977	14.2865	11.5922	12.4366	11.36	12.2259	14.0823	12.4292
EIF4G1	16.4742	14.3284	12.8531	13.73	14.3693	16.3671	12.715	15.2362	14.2771	14.3913	13.9114	14.0111	14.5314	14.1139	16.3742	14.4673	14.7592	14.7309	13.3887	15.1429	14.8357	14.9485
EIF5B	12.2898	11.8912	12.5564	12.0825	12.6215	12.3242	12.5749	12.1992	11.6699	12.0061	12.1514	11.8722	12.0357	12.2363	12.4817	12.3682	11.9631	11.8063	12.0455	11.8469	11.3194	12.173
EIF6	14.2876	14.4541	11.7708	12.8101	13.1981	15.5027	12.2019	13.2253	13.7032	12.6575	12.5472	10.6568	13.4725	12.8774	14.1794	13.552	13.2516	13.2272	11.9974	13.5823	12.8453	13.263
ELAVL1	14.0125	13.143	10.7663	12.0623	12.1431	13.6302	10.4371	12.8524	12.6573	12.7284	11.6694	12.294	12.7042	12.1625	13.8821	12.1265	12.1505	12.1797	12.2578	12.8683	13.0413	12.7881
ELK1	13.6094	12.6828	12.5261	12.6101	12.8393	12.8084	11.464	12.2761	12.5392	12.874	12.6424	13.4796	12.8684	12.3999	13.3962	12.6418	12.5797	12.5071	12.3901	12.4971	12.8819	12.1727
ELL2	12.5313	13.335	13.1052	12.2744	13.4563	13.4306	13.32	14.1044	13.679	12.6932	13.5503	12.4452	14.1592	13.2141	12.166	13.3348	13.5413	13.8993	12.8418	13.5292	11.3075	12.9413
ELMO1	10.5934	10.0266	11.2184	10.4188	10.9294	9.8473	11.3402	10.865	10.512	10.8173	11.0681	10.8028	10.0359	11.0561	10.8694	10.5852	10.0691	11.4129	11.9553	10.5612	10.7317	11.7715
EML4	14.8816	12.6262	12.8908	12.5874	13.0707	13.566	12.3899	12.74	12.8127	12.3541	12.6777	12.2908	12.969	12.653	14.9355	12.7324	12.906	13.4663	14.2875	12.7217	13.3291	13.0628
EMP1	14.3125	12.3652	12.4979	14.2937	15.255	13.32	13.4046	12.7161	13.428	13.1889	13.172	12.008	12.1873	14.6768	14.4046	13.2897	13.649	12.2322	13.4242	12.8925	13.0588	13.0305
EMP3	15.073	10.953	12.002	12.0451	13.5789	11.9841	11.9916	12.6994	11.8943	12.0966	12.355	12.1346	12.2271	13.0625	15.2163	12.0109	11.7155	11.8513	13.3978	12.2647	13.8389	12.3173
EN2	8.183	9.7115	11.1042	10.0779	10.59	9.1321	11.0252	9.3484	9.527	10.735	11.7026	12.2143	9.7326	9.9117	8.0209	10.6789	9.7792	10.3239	10.888	10.5654	9.679	9.9629
ENDOD1	10.5669	13.8228	11.3803	11.5866	11.7693	12.5951	11.438	11.8767	12.187	12.3389	11.679	11.417	12.6845	12.1768	10.6456	12.1119	11.0416	11.112	11.7598	14.5307	9.7195	11.9306
ENDOG	11.0756	11.0662	11.5691	11.2614	11.07	12.1908	11.6799	11.0308	11.2381	11.4149	10.9073	10.5851	12.1049	10.7605	11.0536	11.4009	10.7409	11.7947	10.7453	12.0512	11.8592	10.8375
ENG	13.6367	11.4097	11.3537	12.1755	12.7275	13.6073	11.6333	13.0359	11.9534	13.1939	11.9361	11.812	12.7875	12.5696	13.55	10.7099	12.6073	13.2687	12.9113	13.1141	12.0953	11.8532
ENO1	18.7677	14.8485	13.2121	14.4756	14.8108	16.3806	13.0113	15.3065	16.2536	14.1486	14.652	14.6882	16.0268	15.2173	18.7295	15.7518	15.1569	15.2617	14.8329	15.917	17.136	15.0945
ENTPD1	7.3956	10.9294	11.695	11.7637	11.6265	10.5665	11.2975	11.4563	11.0703	11.2628	11.472	11.3695	10.8793	11.4141	6.585	11.6416	11.0391	11.112	12.0927	10.701	10.5467	11.2408
EOMES	7.474	8.6164	10.813	9.1574	10.0549	9.1321	10.0909	8.5263	8.666	9.6826	10.1084	11.902	8.6752	9.4881	5.848	10.0912	10.3041	10.4569	11.2319	10.5497	10.671	8.7718
EP300	13.78	13.3305	12.7908	13.349	13.2784	13.8101	12.7512	13.508	13.5896	13.409	12.9212	12.2576	14.2261	13.0818	13.5043	13.0203	13.6876	13.2605	13.5799	13.8446	12.2799	13.8186
EPCAM	12.2893	12.9598	11.6806	12.0646	11.3056	14.5877	12.9907	13.2277	12.3657	14.0106	11.8768	12.7335	14.487	11.4714	12.3443	12.6262	12.6605	12.0694	10.3689	13.642	11.963	13.4448
EPGN	8.9143	9.7314	11.2836	8.8044	9.3521	8.191	10.2386	9.4991	10.3324	9.6423	10.4053	11.2211	9.4271	10.5656	9.4645	10.7791	10.5849	9.8751	9.9487	9.7501	10.4386	9.9889
EPHA2	11.7936	10.0895	10.7976	10.7597	10.6678	10.2436	10.6531	10.5118	10.1067	10.2177	10.6936	10.768	10.4209	10.4889	11.6802	10.772	10.4227	10.6564	11.6935	10.6848	11.6493	10.3649
EPHB4	9.1852	10.9705	11.4401	12.0068	11.3374	11.1343	12.2945	11.7812	12.4313	11.8113	10.9456	11.6514	12.6003	11.8599	9.2938	11.5974	12.5416	11.4631	11.5269	12.211	10.5311	12.8233
EPO	9.6031	10.3158	11.0523	10.7662	10.3464	8.4768	11.4806	9.5957	11.6319	10.25	10.6809	9.8416	9.9794	10.7138	9.3574	10.591	9.5332	10.007	10.4765	10.2755	9.4604	11.2223
EPOR	8.1356	10.5033	11.4793	10.6314	11.3095	8.3266	11.3124	10.3154	10.35	11.4441	11.2874	9.995	10.8153	10.9549	7.364	10.8788	10.2222	10.0713	10.3522	9.8541	10.7628	11.347
EPS8	13.768	13.6202	11.8339	12.0403	12.9187	13.3515	11.4346	12.1038	12.6194	12.6219	11.8324	11.6388	11.1072	12.7584	13.7275	12.9154	12.7143	12.79	12.031	12.0623	12.5595	12.1317
ER-013	0	2.1937	9.3933	0	6.7228	4.3365	0	6.3156	4.3774	4.8064	5.481	11.7072	8.4008	6.0941	0	5.8443	0	9.6964	0	5.5481	11.2552	0
ER-028	3.0913	3.7562	8.4805	0	4.6089	0	7.1389	5.7573	3.8533	0.9033	6.6961	10.6583	7.2401	5.7683	0	0	0	8.7731	2.7911	0	9.5469	4.319
ER-067	6.2874	2.8592	8.4752	8.0335	1.2489	3.7868	7.8544	6.8337	5.0292	0	6.9718	10.826	5.8059	4.8387	1.5952	2.9542	0	8.5555	7.8095	4.8204	11.1002	0
ER-099	4.8684	3.4371	9.6134	6.1104	4.6881	0	7.789	4.6769	4.2024	0	6.5038	11.4712	6.9997	4.4404	3.9212	2.0244	5.403	9.3059	7.0549	0	10.4969	4.9179
ER-109	4.164	0.9212	8.296	2.1673	0	0	6.1865	5.5907	4.5819	4.3326	5.4004	10.5122	6.6599	5.1505	1.5952	3.9178	6.4927	8.8402	4.413	0	9.4253	0
ER-120	5.9787	2.8592	8.0561	0	6.0073	0	0	5.8586	2.7092	4.1323	6.5419	10.2299	4.9783	6.5839	2.3342	5.241	0	9.2789	7.3223	0	10.8244	0
ER-147	0	3.1769	5.6384	0	4.1309	0	6.3104	4.0644	4.0032	0	6.4909	8.9722	7.5624	5.6493	0	0	6.463	8.7294	6.7607	4.4405	10.0186	0
ER-154	5.4678	3.4371	8.2685	6.2327	0	2.0706	0	6.1853	5.3975	6.7322	5.481	10.2481	6.8852	5.003	2.3342	5.3535	6.6327	8.9354	6.2693	0	8.6722	2.8718
ER-160	5.0432	1.8802	7.9095	4.7649	1.2489	0	7.5938	3.884	3.686	0	4.9121	10.0631	6.9436	4.9232	1.5952	0	6.4326	7.7892	4.811	0	9.0177	4.9551
ER-171	0	0.9212	7.5969	0	5.2543	0	6.3767	3.6778	4.139	0	5.5573	8.426	6.3284	4.5508	0	0	0.9396	8.7558	6.9	0	8.0515	0
ERBB2	12.9497	14.4921	12.9224	13.9555	13.7437	15.2117	13.6876	14.6253	13.9324	14.2735	14.2262	13.4285	13.5596	13.5306	12.9642	13.3526	14.005	14.6361	11.4129	14.7803	11.8719	14.3383
ERBB3	12.6356	13.9084	11.6695	13.115	12.0199	14.6168	12.1669	13.9644	12.8097	13.2216	11.9494	11.8347	12.715	12.7547	12.4668	10.9396	12.6378	12.7942	8.5889	13.6574	11.5872	11.9517
ERBB4	8.0044	12.6816	12.1213	12.5185	12.6859	13.177	11.6366	11.8635	12.2444	10.1386	13.7581	11.6507	14.8947	12.98	7.1548	13.0854	11.5771	12.3358	10.6291	12.1305	10.319	12.2033
ERCC1	14.0493	13.1168	12.4589	13.3666	13.2176	13.6539	11.9978	13.3587	12.8157	12.7424	12.7994	11.7816	13.9627	13.0078	13.9687	13.9411	13.2454	13.0388	12.9479	13.3076	13.2982	13.0135
ERCC2	12.4651	11.6573	10.997	11.4058	11.4056	12.4137	11.4649	11.6012	11.6383	11.2107	11.5437	12.4915	11.8948	11.4295	12.5682	12.9917	11.3253	11.4677	10.8957	11.889	11.3664	11.3522
ERCC3	12.4424	12.6941	12.4071	12.2539	11.8778	12.6141	11.6783	12.0879	12.0521	12.7045	12.1171	11.1309	12.5785	11.9972	12.5094	12.3214	12.4286	11.6699	12.4539	12.2337	11.8269	11.68
ERCC4	11.4509	12.6567	11.7416	11.0538	11.0673	11.8954	11.4988	11.3801	12.3162	11.4346	11.4206	10.1999	11.4684	11.4232	11.4966	11.6079	10.7033	10.9119	11.2212	11.5034	10.5971	12.2522
ERCC5	10.0081	10.4323	11.0482	10.7125	10.6518	9.9605	10.8504	10.5127	9.9248	10.9684	10.7671	11.2138	11.4023	10.2684	9.5984	11.0397	11.124	10.2913	11.3766	10.8802	9.5107	10.0407
ERCC6	11.5061	11.852	11.8999	11.5157	11.4923	11.4577	12.2669	12.2461	11.629	11.5917	11.4634	11.6827	12.0111	11.9084	11.3479	11.5877	11.7366	11.5025	11.5073	11.831	10.8791	11.9993
ERCC8	12.7546	11.7309	11.3846	11.3344	11.4971	12.4451	11.7999	12.1115	12.5778	11.4704	11.9653	10.809	11.5535	12.0363	12.846	11.8638	11.571	11.4927	11.9122	11.2206	11.8642	12.1914
EREG	9.7395	10.7068	12.0149	10.2768	10.18	8.994	11.4848	10.5801	10.7828	10.4553	10.9385	11.3093	9.6319	11.3257	10.1485	11.3201	10.7432	10.3715	10.6581	9.9009	10.2596	10.8708
ERG	10.4611	10.6316	10.9877	11.4649	11.2199	10.4979	10.3366	10.4411	10.2239	11.1655	10.9006	10.9107	10.1534	11.2387	9.9854	11.0313	10.9648	10.9265	11.5745	9.6886	11.6064	10.9056
ERO1L	14.4296	11.3752	10.846	11.9904	11.5786	13.2005	11.0629	12.5389	13.0725	11.9997	11.44	11.6552	12.2161	12.3105	14.5212	11.0401	11.8111	11.9885	11.9754	12.4292	13.1122	11.5063
ERRFI1	14.4093	13.539	13.5198	13.0479	13.7913	13.8823	12.33	13.2763	13.8986	11.7283	12.5658	12.1048	13.9701	12.8927	14.2611	14.4153	13.0821	15.8238	11.8305	12.5576	12.9457	12.5772
ESM1	11.9898	10.7856	11.9464	10.351	9.7272	10.3536	11.264	10.191	11.5021	12.5189	10.738	10.9828	11.4496	10.2531	11.8636	10.945	10.0379	9.934	10.6799	9.9933	11.7446	11.3487
ESR1	12.0927	17.3415	14.1879	15.4643	14.8194	16.0425	15.2633	15.9287	15.3252	16.2256	17.254	16.4611	16.5873	15.1597	11.8287	11.4143	15.0053	15.3557	11.6543	17.9999	10.8877	17.9009
ESR2	6.6536	9.2602	11.1751	10.3872	10.354	10.5527	10.1454	8.7069	9.0073	10.1857	10.3687	11.1149	10.2419	9.3074	4.4069	10.8484	10.4275	9.9512	11.2695	10.064	11.1875	8.104
ESRRB	8.3167	9.8338	10.7151	9.7467	10.384	8.1014	10.909	8.4794	10.0464	10.0876	11.0047	10.6727	9.5822	10.3267	8.5889	11.0986	9.0692	10.4313	10.6199	9.8387	11.098	10.0342
ETFA	13.41	12.1935	10.8008	12.9413	12.5819	14.171	13.6811	12.0716	12.1326	12.8106	11.7026	12.0953	12.8795	12.7797	13.3578	11.8044	12.2381	13.7593	12.9753	12.7985	12.1529	12.1656
ETS1	13.766	11.7456	12.9333	12.629	13.3429	12.9403	12.0625	12.694	12.2746	13.0799	12.3758	10.9246	12.1637	13.1037	13.7941	12.425	13.2767	13.1002	15.0332	11.97	12.4262	12.8355
ETS2	12.355	11.1706	11.8748	11.8792	12.8707	12.5419	12.5826	12.0948	11.8683	11.9043	11.767	12.3966	11.951	12.2938	12.3621	12.3129	12.2295	12.8347	13.0269	11.4047	11.5032	11.5781
ETV1	12.0689	10.4333	10.8968	9.5658	10.5174	9.4117	11.6692	11.108	11.1357	10.989	11.2577	11.3025	13.1065	11.2011	12.0178	10.6395	10.9012	10.3443	10.3018	10.5633	11.1895	10.8225
ETV2	4.5588	10.0499	11.5188	10.7444	10.0827	8.9895	10.7717	9.8459	9.5757	10.3649	10.8414	10.5907	10.0592	10.3441	4.969	10.8788	10.0163	10.394	9.9325	9.6597	9.4801	10.261
ETV4	9.6713	10.3752	10.4627	10.4022	10.0972	8.4373	9.4254	9.3397	10.6513	9.4829	10.1345	9.8469	11.5911	9.8764	9.3794	10.0912	9.809	10.1024	9.3174	10.9526	9.7291	10.0791
ETV5	13.595	11.0016	10.9612	11.2578	11.5148	10.4225	10.6029	12.453	10.9305	11.2836	11.57	8.9325	10.9126	11.2738	13.5302	11.446	11.7319	10.8683	12.2983	11.1573	12.1025	11.7248
ETV7	6.6536	10.7471	11.0763	10.8573	10.6469	8.7953	10.5383	11.2358	10.6161	9.9445	11.1994	11.3475	9.9654	10.0556	6.6445	10.4109	10.0479	10.2747	10.3277	11.6466	9.0356	10.4699
EVL	14.8801	17.5745	14.1561	15.9009	16.7624	15.6859	13.5111	17.0021	14.6818	16.2046	17.0409	14.5581	16.4342	16.3833	14.7532	13.2338	16.568	15.1711	15.6629	17.7136	13.2441	14.9164
EXO1	13.5532	10.6975	7.9978	7.7057	7.3767	10.5027	9.1923	9.8179	10.8098	9.2284	8.3632	9.7114	9.4219	8.4027	13.577	9.9596	9.7425	9.5156	8.5634	11.0575	12.7587	10.2157
EXOC3	13.8028	12.7251	11.7271	12.4247	12.8009	13.719	11.3028	13.1209	12.6955	12.5611	12.2789	12.2478	12.7908	12.266	13.8039	13.2964	12.8258	12.2979	12.661	12.8137	12.3716	12.0686
EXOSC8	9.2929	8.907	13.4409	10.35	9.7892	8.8005	11.3552	9.4267	9.2021	10.7835	10.2299	13.8882	10.0707	10.6525	9.5408	10.4992	11.73	10.627	11.1739	9.5444	12.0229	8.6691
EXT1	12.8426	12.6491	12.0298	11.9677	13.2063	13.2664	11.4458	11.828	11.9597	11.8026	12.0576	12.4319	12.3942	11.9391	12.7016	13.3173	12.6502	12.3337	12.0647	11.7207	11.9117	12.1019
EYA1	10.6754	12.0129	11.0442	10.5489	10.6016	8.7424	11.1818	10.6811	9.8023	10.2997	11.0206	10.3876	9.1578	9.8764	10.7543	11.9962	9.625	10.0449	10.1317	9.9917	9.9591	10.6811
EZH2	14.9227	12.7983	12.4762	11.6628	11.1137	12.1948	12.7502	12.4033	13.4929	12.3335	13.5237	13.2442	12.4563	12.3171	14.8797	12.1841	12.6039	11.4456	11.9122	12.9573	13.5303	13.3354
EZR	14.2891	14.5427	13.2601	13.6625	14.1706	15.3199	13.1794	13.7192	14.7259	14.5328	13.6813	13.2443	14.4759	13.7518	14.2099	14.2584	14.4281	13.0638	13.9772	15.5562	13.2082	14.1751
F10	11.8875	9.0056	10.7613	10.5115	9.8784	11.2573	10.2706	9.5473	8.6938	10.4053	9.944	11.0241	9.7118	9.3913	11.7814	10.9888	9.1875	13.5039	8.6479	9.7262	10.8511	8.756
F11R	12.8063	12.9259	12.6556	13.1497	12.6533	14.6998	13.6216	14.0537	13.8688	13.7052	12.7885	13.0568	14.0118	12.9033	13.007	13.3937	13.8914	13.4943	12.4318	14.1683	12.8204	13.0442
F2	12.9809	6.2322	8.7974	7.4985	4.8345	13.7252	2.2423	4.6203	6.221	6.8457	7.339	4.3626	6.8243	5.8782	13.033	3.1663	6.6327	15.5659	0	4.0235	11.5176	6.2338
F2R	12.824	10.6983	11.4565	11.1905	12.0175	12.4513	10.8699	11.2276	11.3323	11.5791	11.3743	11.5226	10.7411	11.8098	13.0506	10.804	12.3289	11.928	11.0947	10.2079	11.9243	11.3553
F3	9.9598	9.4268	10.5755	11.1522	10.9264	8.23	11.1448	9.3955	10.1655	9.6105	10.4701	10.1106	10.2934	10.1713	9.9854	10.9944	11.5632	10.0852	10.5885	9.0698	9.6343	12.4915
F8	7.7382	11.0468	11.3276	11.6871	11.7077	11.0321	12.01	11.1782	11.5877	11.3567	11.9597	11.6084	11.4332	11.6834	7.7226	11.5577	10.6728	12.2256	12.0028	11.0155	10.8314	11.4754
FABP1	15.6441	0	8.8165	6.7482	5.9115	15.3639	6.6821	5.3336	2.5231	0.9033	3.4199	11.0305	7.0538	6.1301	15.6588	1.1553	1.5039	16.4596	7.3673	0	13.8696	4.0009
FABP4	6.1792	8.9803	10.1169	14.7002	12.1553	9.3026	12.6511	10.7804	10.1615	10.1093	11.2225	10.6704	12.3262	12.4338	5.848	10.312	13.9533	10.5501	12.569	7.746	11.1002	12.2634
FABP7	7.3956	9.7688	9.8442	8.4081	9.6748	8.3122	10.947	8.5301	9.6329	10.164	10.4986	10.6292	8.9808	10.0403	7.6806	10.6908	8.7193	9.4579	9.9536	9.3841	9.8245	10.6866
FADD	13.5259	15.0406	12.1956	11.8792	12.5511	13.3599	12.1631	12.322	11.9813	12.4284	11.9679	12.1697	12.4747	11.8053	13.4831	11.6122	14.0029	11.9755	11.5596	12.6291	12.1022	12.3888
FAF1	14.0179	12.4106	10.5228	11.2145	11.1725	12.5232	11.3448	12.2234	12.1242	11.6999	10.7441	10.9822	11.9054	11.7406	13.843	11.6584	11.438	12.1469	11.4522	12.2282	12.5926	11.3071
FAM105A	9.4945	10.2389	11.1476	9.9964	10.9284	10.0218	11.1044	11.2776	10.4923	9.961	11.1561	10.0458	9.8745	11.1462	9.7551	11.3394	11.051	10.2883	11.4561	9.7501	9.4833	10.9644
FAM117B	12.169	11.8116	11.2992	10.91	10.9284	11.692	11.3156	11.1373	11.6959	11.5071	11.4146	12.0584	11.8285	11.3545	12.1025	11.6136	11.4983	10.8491	11.7918	11.0773	11.1455	11.8139
FAM133A	7.0309	10.3188	11.1342	10.6883	10.4222	8.9053	11.8906	9.9471	10.8008	10.3419	11.2395	12.1528	9.8707	10.9486	6.8096	10.6961	10.7191	10.5762	10.2931	9.8266	9.5761	11.2807
FAM162A	14.0528	11.8174	11.4135	12.2609	11.8474	14.3647	10.6999	11.3732	12.3801	11.5075	11.9867	12.3122	12.8068	12.5914	14.0921	12.3162	12.9072	13.7871	11.7154	13.2012	13.2423	12.5205
FAM213A	13.031	12.9348	11.7138	11.8885	12.4649	13.1795	12.4182	11.9311	12.6472	12.2558	11.2313	10.5363	13.6692	11.7234	13.1557	13.0369	12.3147	13.3566	11.5285	12.854	11.7624	11.937
FAM64A	12.4262	12.2372	12.2269	11.961	11.7733	10.8452	11.9743	10.8597	12.1491	12.388	12.4039	11.7384	11.6244	11.8091	12.3676	12.0602	11.1043	11.335	11.4682	11.8202	11.0943	12.2206
FAM83B	12.2085	10.1013	11.1939	11.0673	10.8249	12.8864	11.3428	11.1035	10.8986	11.2505	10.789	9.8785	10.3031	11.3208	12.4653	10.3217	10.6663	10.4475	10.9645	10.177	10.9109	11.5032
FANCA	13.0365	10.5995	10.2666	7.3975	9.4518	11.0529	10.4867	8.9951	11.4779	9.9823	10.1126	11.7116	10.9585	9.3595	12.9885	10.6087	10.0971	9.8075	9.4749	10.2969	12.2792	10.17
FANCB	13.1899	11.5773	12.2193	11.4284	11.1262	10.6636	12.0847	11.3231	11.7895	11.6023	11.7214	11.4052	10.7442	11.5486	13.1732	11.2108	11.2951	10.9002	11.186	11.1872	12.3749	12.0566
FANCC	9.2668	10.6103	10.5693	9.4299	9.7272	10.5481	8.7735	10.5708	10.4562	10.3302	10.1459	11.88	10.1886	9.8817	9.8872	10.1647	10.4256	9.6986	10.0245	10.162	12.3378	9.6854
FANCE	12.5976	10.3117	9.6983	9.807	9.8678	10.2625	8.7826	9.3614	10.0377	9.8953	9.7612	9.3581	10.5118	9.1865	12.4015	9.2374	9.997	10.1611	9.4783	10.0874	11.4114	10.0178
FANCF	10.7065	11.9845	10.8973	10.8216	10.4537	12.0672	10.7725	11.5888	10.7354	11.276	10.9621	11.6537	11.4597	10.6687	11.0259	10.6719	11.2188	10.4529	11.4289	11.6114	10.1956	10.911
FANCG	11.7319	11.421	10.7949	9.9766	9.6723	9.8271	9.9552	10.8389	12.1463	11.0177	10.4283	11.205	10.8905	10.5549	11.869	10.7413	10.9595	9.8263	9.2904	10.6183	11.2585	10.71
FANCL	12.7233	11.86	9.2094	10.4124	9.9035	11.656	9.2944	11.1486	11.5045	10.9772	9.9285	9.4662	11.4023	10.1174	12.6844	9.7463	10.8089	10.7972	10.183	11.2245	11.2727	10.4349
FAS	8.7412	9.2219	10.5325	8.3004	10.698	8.8463	9.8483	9.676	9.5606	10.176	10.1633	10.7952	9.2387	10.1418	8.5428	9.6657	10.6131	9.4739	10.8535	9.8676	9.8762	8.8894
FASLG	6.4514	9.9725	10.9279	9.7584	10.3988	9.36	11.6922	10.2609	11.2238	10.3116	10.5273	10.5747	9.8132	10.719	4.8728	10.9704	9.1692	10.2548	10.1945	10.6143	10.2803	11.9002
FASN	13.7529	16.0224	12.8307	14.9705	13.342	17.4781	15.3702	14.2973	14.0982	16.3786	13.5409	15.2521	14.3618	14.184	13.6543	15.7776	16.7081	16.1594	11.9836	15.2092	12.6086	15.3315
FAT4	10.0875	9.7038	10.7083	11.517	11.5437	10.5372	10.5959	10.0389	9.3318	10.7756	11.1804	12.0801	10.7787	11.2085	10.1587	10.6708	11.0322	11.671	11.7238	10.5931	11.7361	9.7844
FBN1	16.3223	11.6986	11.7606	12.912	15.3785	13.2537	12.9748	13.221	12.6735	11.9775	13.66	11.7941	11.9412	14.8142	16.3488	11.8323	13.9831	12.6072	12.3027	11.8601	14.666	13.4949
FBP1	10.3069	13.7862	11.5562	13.2043	12.6063	14.7535	12.3753	12.7593	11.9322	14.531	12.6931	11.281	13.3825	12.465	10.413	10.1485	12.3713	15.0868	10.4339	13.011	11.182	12.3476
FBXO5	14.0509	12.2135	11.5445	10.4188	11.0533	11.22	11.375	10.6629	11.8668	11.8749	11.6346	11.0099	10.8153	10.6846	14.0644	11.4999	11.1441	10.739	11.2233	11.451	12.3365	12.5559
FBXW11	13.7633	13.0442	12.5156	12.4986	12.7719	14.1205	12.2969	13.9025	12.9967	12.7499	13.044	11.763	13.6896	12.6595	13.7554	12.3015	12.7387	13.2584	12.6512	12.7828	12.4775	12.6169
FBXW7	9.0068	10.7702	11.3818	10.7252	10.4886	10.1694	11.2835	9.5921	10.357	10.8712	10.9973	10.868	10.2564	11.0752	8.129	11.0177	10.6072	10.5017	11.3725	10.2053	9.7015	10.7509
FCER2	10.7179	7.7928	9.8678	1.8555	8.1457	5.7497	8.485	7.9004	7.8535	6.3256	8.9348	11.0533	7.8866	8.6613	10.9542	8.1048	6.7481	9.6196	11.3623	6.9939	10.4486	8.8894
FCGR1A	8.4153	10.4545	9.6937	8.7262	8.3603	9.68	8.9251	11.5258	9.7342	9.1129	10.2926	10.5105	8.8909	9.6657	8.8387	9.8371	9.7971	9.7628	5.2563	10.0162	10.8871	10.3597
FCGR1B	7.3297	7.3857	9.2538	0.9053	6.9804	6.8407	0	8.7732	6.4074	0	7.8992	10.6089	7.7703	7.0743	6.981	5.2871	0	9.8671	6.738	7.3332	9.6719	7.2166
FEM1B	14.0692	12.7557	11.5297	12.6057	13.1343	13.2005	12.7564	12.8393	12.5309	13.2275	12.3121	11.9567	13.3991	12.3152	14.0524	11.8908	12.743	12.6314	12.4761	13.2082	12.5028	11.9038
FEN1	12.1625	11.9177	11.9105	11.3335	11.2174	12.0118	11.9463	10.7997	11.7276	12.0923	11.4026	10.1293	11.3295	11.2247	12.1667	11.7979	10.932	10.6864	11.1639	11.9539	11.3549	11.5822
FES	8.5225	8.9905	10.8883	10.9976	10.8542	9.4973	11.2651	10.7997	9.4925	10.2103	10.532	10.5739	11.3005	10.5754	9.3882	9.585	10.7896	11.2695	11.6329	10.7328	12.0198	9.8915
FGF1	7.6996	9.7835	10.9979	10.473	10.7895	8.9386	10.6081	10.0429	10.1862	10.4016	10.9445	11.1809	9.7388	10.9957	7.1342	9.8342	10.2099	10.4596	10.5499	10.2717	10.4561	10.6866
FGF10	5.4678	8.3302	8.0052	9.6497	9.1983	5.3003	7.8486	8.1405	5.0975	4.2689	7.8291	10.1672	13.7977	9.2995	5.848	0.6903	8.7003	8.8154	7.7081	14.3548	10.4115	10.7482
FGF11	11.01	11.0309	11.5794	12.2624	11.1421	8.5647	10.5053	9.9166	10.9491	10.9514	11.4916	12.059	9.8594	10.4023	10.5956	10.5294	10.3776	10.6553	11.6155	11.2532	11.4089	11.5442
FGF12	8.0253	9.5211	10.6384	10.0294	9.4771	8.7261	10.4146	9.6266	9.1568	9.2858	10.7284	10.4995	8.5351	9.4933	8.0209	10.9931	9.7144	9.7366	9.4384	9.4441	8.7872	11.6691
FGF13	10.9204	10.7199	11.5952	10.8188	11.2874	10.9481	11.6007	10.9485	11.4157	10.6319	11.1499	11.8444	10.9163	11.3739	10.7339	10.9007	11.0028	11.038	11.1408	11.2013	11.5563	11.3465
FGF14	6.3553	9.8493	11.4408	9.9803	9.9544	8.2145	11.3516	10.2364	10.0952	9.9509	10.9121	10.3561	9.5799	10.7981	5.9458	10.8868	9.3906	9.893	9.9225	10.0388	10.0671	11.2692
FGF16	5.4678	9.5996	10.2082	9.78	10.39	7.9416	10.1383	8.5147	10.4852	9.4777	10.3545	8.6866	9.4065	10.6808	6.3189	10.376	9.2234	9.7584	9.9622	9.3411	8.6492	10.6488
FGF17	7.1693	8.1827	10.683	8.653	9.6626	8.0845	9.522	9.254	9.0638	9.7942	9.8192	11.9141	9.5543	9.4881	7.5775	9.7839	9.4786	10.2127	10.5861	9.8893	13.0729	8.8773
FGF18	8.229	9.8947	10.8455	10.6721	10.6787	8.7953	10.8642	9.7618	9.4009	10.3234	10.9876	10.8468	10.6063	10.5366	8.2585	10.0806	10.5474	10.1446	10.4977	10.1892	9.8233	9.8364
FGF19	6.2162	12.1294	10.3651	9.6653	10.1903	7.7829	8.597	8.6013	8.1229	10.2272	9.5642	10.0609	9.2358	8.6888	5.8977	9.617	10.4579	9.5808	9.4749	9.7809	9.9092	8.9483
FGF2	12.4913	9.8196	11.0912	10.4516	10.5771	9.043	11.0489	9.7287	10.0668	9.3565	10.8641	10.8719	9.3043	11.1836	12.4319	10.7537	9.844	10.6599	10.4374	9.2741	11.4229	10.8468
FGF20	5.9787	3.9354	8.44	3.2824	5.1463	0	0	7.7635	5.0975	6.012	4.1683	10.3104	6.5885	5.1852	4.8728	0	6.2002	8.7644	7.4534	4.7637	9.6561	6.3361
FGF21	5.9787	9.7599	11.3431	10.2125	10.1224	8.994	9.8541	8.6725	9.0553	10.2469	10.4774	12.3984	9.3697	9.7834	7.0486	10.6806	9.727	10.4742	9.9707	9.5818	11.9141	9.8402
FGF22	6.7824	7.5322	9.8327	9.7829	9.3275	7.4011	9.1526	8.0145	8.4577	9.0854	8.3773	11.4836	9.7934	8.6918	6.8607	9.3651	10.0022	10.1806	10.6836	10.0162	9.4571	8.4224
FGF23	6.3217	9.9801	11.2539	10.033	9.6228	8.8413	10.3695	8.7503	9.6768	9.0408	10.1273	12.2478	8.2756	10.4323	6.4245	10.4238	8.567	10.1495	10.1415	8.954	11.8744	9.8377
FGF3	6.0211	12.1511	10.997	9.8554	10.0171	6.8407	8.4079	8.5755	7.9304	10.9155	9.944	11.8891	9.2033	8.4064	4.8728	9.7002	10.1517	9.9606	9.7813	9.9302	12.002	8.0361
FGF4	8.5445	7.5802	9.9823	6.8716	6.0378	5.7497	8.7106	6.0844	5.4243	7.6335	7.1952	11.0176	7.5437	6.6842	9.057	5.2642	8.9403	8.6568	8.8935	7.1898	12.3099	5.1918
FGF5	12.2335	3.0268	7.1974	7.5464	7.1577	2.0706	7.3182	4.436	5.0637	0.9033	7.1048	11.0682	7.9591	6.4191	12.3847	0	0	9.3411	0	0	11.6359	6.8524
FGF6	5.199	10.6429	10.9112	11.2924	10.6016	9.6138	11.1584	10.1048	9.7489	10.0069	10.8196	12.1245	8.8534	10.1429	4.8728	10.7745	9.6986	10.6692	9.9512	9.7262	10.0264	10.4167
FGF7	9.0839	10.1441	11.7369	12.5034	12.7412	8.9527	12.5391	10.8996	11.0645	10.45	11.9388	11.4016	10.6431	13.136	9.1574	11.3229	11.2972	10.4272	11.8119	10.6598	9.1968	11.9197
FGF8	7.2065	9.2088	10.3901	10.6913	9.9363	6.7998	8.8542	9.435	8.558	10.1508	9.3768	10.9913	9.6605	9.0847	6.7294	10.3113	9.984	9.8117	9.401	9.8777	10.8011	7.89
FGF9	7.131	9.647	10.0997	10.569	10.0304	7.4147	10.9069	9.2517	9.766	9.7053	10.6687	10.413	8.0147	10.245	7.8918	9.6927	8.7596	10.0852	10.2457	9.1985	11.6227	10.6136
FGFBP1	4.6695	10.0389	11.2905	11.0074	10.8304	9.7217	11.0162	9.8257	10.1211	9.9835	10.9079	11.2551	9.3509	10.5973	5.6297	10.9342	8.4843	10.709	10.5532	9.9286	10.4461	10.6085
FGFR1	12.9832	13.4586	12.0402	11.9249	15.4944	11.3583	13.2972	12.0653	11.3913	14.0805	13.7525	11.2055	13.3932	12.5478	12.9529	12.0604	12.0082	11.0172	11.8201	10.6203	11.5036	11.3249
FGFR1OP	12.457	12.9513	12.5908	11.8044	11.8058	12.6611	12.2642	12.0583	12.174	12.6932	12.449	12.0526	12.972	11.9019	12.4398	11.4895	12.833	12.4734	12.4086	12.4068	11.8329	13.1961
FGFR2	11.4314	12.1778	11.4609	13.1967	11.7579	12.0471	11.5301	11.9282	11.2841	12.4073	11.1182	11.935	13.5299	13.2893	11.2411	14.0131	11.7327	12.3788	11.0465	14.4708	10.3407	11.3609
FGFR3	11.4265	12.8416	11.7427	12.4802	10.8315	13.5257	11.3318	11.9663	10.1046	11.905	11.3329	12.5854	10.6758	10.4449	11.2339	11.0506	12.2606	12.4078	10.7282	10.9311	11.4907	10.146
FGFR4	11.7422	9.1957	10.2835	11.5639	12.1705	9.6913	9.9374	8.7989	10.5904	14.1342	10.1925	11.5416	9.7118	9.8671	11.6497	13.312	9.7686	13.637	9.1427	9.3652	11.0954	10.7502
FGFRL1	13.6495	11.0041	11.2024	11.9768	11.9122	13.3697	11.9766	12.0206	11.8686	11.1813	11.5492	11.5673	9.8287	12.0642	13.6049	10.9704	11.9129	12.3929	10.9442	13.2213	12.099	10.9027
FGL2	4.0041	11.5059	11.6159	11.7177	11.9127	11.9944	11.769	13.1808	11.4224	11.3194	12.0442	11.1558	10.9335	12.1284	5.3003	11.2018	11.8374	12.2593	13.5929	11.2186	9.7319	12.2433
FHIT	9.4945	11.0041	10.3211	11.3543	9.9703	9.4877	10.0382	9.6012	10.1159	10.5472	10.6514	10.1947	12.2602	9.35	10.0139	9.5583	9.3177	10.4926	11.3931	10.8516	10.2064	9.9153
FIGF	5.7458	3.5515	7.7103	8.9592	6.2353	1.3786	8.5148	3.5625	3.4967	0.9033	6.173	9.8281	7.1437	4.4404	4.1019	4.7427	0	8.1746	0	0	8.6051	0
FKBP1A	16.6267	14.1238	14.06	14.0539	14.1723	14.8446	14.1843	14.64	15.0447	14.1601	14.3691	12.3667	14.093	14.5755	16.6731	14.3774	14.5562	13.7446	14.4365	13.5428	15.3545	15.2193
FKBP5	14.7972	13.4434	12.2917	12.1796	11.4439	13.5503	11.4974	12.7497	12.8012	11.191	11.8932	11.2903	13.3971	11.7973	14.6468	11.4533	13.6043	13.9956	13.1147	12.706	13.3201	12.9178
FKBP8	16.3064	14.5582	12.5248	13.5808	14.3631	14.7293	13.271	14.3046	13.8802	14.3657	14.0143	13.1405	16.0335	13.9156	16.2639	13.6572	14.2706	14.3401	13.7325	15.2623	14.8967	14.7372
FLII	14.0418	12.7502	11.1111	12.7347	12.2292	12.3902	10.6902	12.9231	12.5054	11.6946	11.7437	11.3989	12.118	11.9019	13.9495	11.7979	12.5106	11.761	11.9374	13.0651	12.8088	11.6283
FLJ10474	11.1961	9.2045	10.3345	10.7481	10.4649	8.2679	10.781	9.2163	9.5192	9.3962	9.9093	10.7039	8.913	10.4609	11.38	10.1862	9.153	9.3469	9.901	9.346	10.2104	9.855
FLNA	12.8153	12.771	12.7791	13.7806	15.471	13.8962	13.788	13.8311	14.7476	13.5859	14.0564	12.7423	13.1127	14.9406	12.654	14.5945	14.6297	13.1628	14.4429	13.7362	12.3376	14.1231
FLNC	12.7329	9.542	10.9975	11.7385	13.3549	8.9527	10.9076	9.6121	10.1555	10.3535	10.7236	11.6392	10.3484	11.9054	12.7016	10.5246	10.9898	10.6634	11.0835	10.0238	11.6942	10.2186
FLOT2	13.8967	13.8628	12.2091	12.9841	13.8839	12.4967	12.4212	13.2526	12.8012	14.0673	12.4349	11.0853	13.5821	12.2376	13.7853	12.2415	12.8046	12.7321	13.6836	13.6304	12.3528	12.8988
FLRT1	5.1232	9.1869	10.1432	10.0779	8.493	7.1641	9.1691	8.7829	8.7292	9.0692	9.9007	10.4824	8.0483	9.3054	3.9212	9.2977	7.6586	8.9771	8.4973	8.7427	9.0488	9.4102
FLRT2	11.4596	10.1246	10.8711	10.7935	11.9091	9.8844	11.489	9.435	10.388	10.1071	11.4493	12.3932	10.3225	11.7052	11.265	10.8882	11.0258	10.5069	12.7972	9.4441	10.8511	11.0005
FLRT3	9.4052	10.8422	11.0833	10.1227	9.9584	8.8463	10.3542	10.7748	10.3244	9.4599	10.2104	7.5165	9.4091	10.5069	8.9607	10.174	10.9754	10.4502	9.729	11.9295	8.8937	10.8665
FLT1	8.5372	9.745	9.094	9.9192	10.2437	10.568	9.2286	10.7585	9.9767	11.7612	9.9309	10.5867	10.7318	10.0056	8.1802	8.4694	10.4924	11.2388	9.6431	9.8541	10.3117	9.8138
FLT3	7.2955	8.6806	9.892	10.1606	9.2611	8.8312	11.4678	8.9642	9.3857	9.1598	10.7263	11.356	10.6908	10.2814	6.7017	8.7167	9.8105	9.8791	11.2334	9.2562	10.1926	10.1729
FLT3LG	11.4106	11.361	12.2499	11.4835	11.2199	11.243	11.2161	11.0834	10.9589	10.4793	11.7086	11.0463	11.2673	11.5888	11.0928	11.7698	11.5178	11.39	13.3417	11.1287	11.2783	11.8649
FLT4	7.3127	8.4604	9.5154	10.6966	9.1915	9.4319	8.8773	9.9384	8.2781	9.8913	9.116	12.3718	9.3563	8.7333	6.3902	9.3033	10.0504	10.0643	10.6452	9.1356	11.88	8.6522
FMO3	6.9454	9.8253	11.3034	9.6276	9.7643	11.2853	11.8623	10.3407	11.2142	10.0549	10.923	11.0417	9.7222	10.6463	5.6297	10.8134	10.0009	14.9597	10.3569	10.6263	11.3121	11.7385
FMO5	12.4521	10.2716	11.3011	12.9421	10.4003	13.7342	11.8011	12.5513	12.5798	10.674	11.8518	11.993	14.4653	10.9493	12.6399	11.3232	11.2397	15.2278	10.6627	13.7284	11.5294	12.691
FN1	18.327	15.6419	13.2572	16.4749	19.066	17.5576	14.6937	16.9232	17.3721	15.6067	16.6988	15.7117	14.9743	18.2153	18.2349	15.7426	17.2162	17.7799	14.5689	16.446	16.7265	17.0824
FOS	14.0651	13.9834	13.5936	16.5354	16.6016	11.7911	16.1627	11.7764	13.6917	14.7959	11.5221	10.0435	15.2318	15.6837	13.9862	13.5201	15.14	10.5261	16.2394	11.7114	12.6804	12.7047
FOSL1	14.8468	11.0389	12.3216	11.6744	11.7435	10.1654	11.8431	10.4216	11.2324	11.3828	11.9676	12.0044	11.0132	11.8157	14.79	11.6954	11.6274	11.1572	11.0102	11.1517	13.359	11.4496
FOXA1	13.6677	16.019	13.5773	14.8502	14.293	15.9386	13.8174	15.7507	15.0446	15.2688	14.8326	13.7785	16.4783	14.7977	13.5551	14.9802	15.2603	14.7227	10.7686	16.6181	13.0876	14.9397
FOXA2	10.8893	1.8802	7.8489	0	5.5791	8.3831	7.0804	6.2426	3.5944	6.2451	6.0898	10.7993	7.2632	6.1301	10.6199	6.4105	6.6722	11.7621	6.6064	0	11.4948	4.5311
FOXC1	10.9808	8.3141	11.0178	10.6981	9.7688	8.7901	11.451	9.047	9.1224	10.1218	9.8036	11.0451	9.5914	10.1151	11.6388	9.7789	11.1317	9.9812	10.8195	8.284	12.0323	10.2804
FOXC2	9.2668	8.1468	8.5199	10.1694	9.4575	7.4147	9.7932	8.4834	8.237	9.9369	9.5703	11.651	8.9312	9.1758	9.5092	9.4371	9.5528	10.2579	10.2457	8.922	12.6572	8.2939
FOXD3	8.2735	8.1005	10.4921	9.6418	9.0931	7.115	9.9347	7.2141	8.1513	9.1598	9.0515	12.4263	9.2676	8.9042	9.0181	9.1745	9.3586	10.3926	9.8236	10.0328	12.9199	7.7698
FOXE1	11.6182	9.1735	11.1418	11.3374	10.2728	8.8859	11.6655	9.2839	9.1162	10.6088	10.0066	12.6439	10.5904	9.9412	12.1481	10.9373	11.6228	10.7057	11.2566	10.0626	13.155	9.6319
FOXI1	6.1792	11.6135	11.2559	10.934	11.0645	9.3635	11.5423	11.6094	12.4542	10.508	11.2395	11.98	12.7092	11.3421	6.585	10.3673	10.7183	10.4313	10.5053	13.6948	11.1202	11.6146
FOXL2	9.4132	8.9955	10.5039	10.4623	10.3988	8.2604	10.5793	9.3635	8.398	10.2145	10.0313	11.1066	9.1609	9.9399	9.529	11.2308	10.2299	10.0306	10.1053	10.1343	10.3344	10.165
FOXO1	10.2961	9.7658	10.9415	10.0112	10.9345	9.8893	10.9408	10.5339	10.1901	10.3885	10.8902	11.3456	9.3616	10.9385	10.3652	10.2148	10.4748	10.9571	12.0693	9.2614	10.4929	10.714
FOXO3	13.543	13.1431	12.4631	12.413	12.6403	12.9073	12.4363	12.5821	13.1311	12.7306	12.6444	11.2967	12.7392	12.85	13.3924	13.5012	13.1936	12.4761	12.6174	12.5292	12.1462	13.63
FOXO4	11.1383	11.2674	10.8988	11.7436	11.0278	10.5588	10.7398	10.6076	11.0162	10.2786	10.7482	10.6765	10.7676	10.9835	11.278	11.5709	10.5367	11.0707	11.1923	11.3849	10.329	11.1489
FOXP1	12.455	13.2989	12.2684	13.0877	13.3944	13.5204	11.6734	13.3252	13.1175	12.1608	13.1334	12.6297	13.4682	13.5952	12.1679	12.2604	13.0948	13.3097	13.6972	14.6924	11.4851	12.8175
FOXP3	7.0309	7.0869	10.1674	7.154	8.3961	8.2902	6.5302	7.3507	8.7949	8.4867	8.9252	11.1467	8.5726	9.0262	4.6586	7.7615	6.5361	9.6433	10.4409	8.0725	10.2133	8.0789
FOXRED1	12.4094	12.7521	11.56	12.2931	11.4027	13.0139	11.5491	12.3352	12.1362	11.7156	11.3558	12.4027	12.2823	11.4259	12.1837	12.5409	11.3448	12.5387	12.248	12.0612	11.9401	11.8725
FPR1	7.0515	10.7206	12.0136	10.5218	11.1447	10.1328	11.4965	11.5731	10.7124	10.8019	11.3866	11.2455	9.8171	11.5924	7.1751	11.8444	10.7783	10.907	11.0619	10.7318	8.8312	12.0563
FRMD6	13.0019	12.1132	12.0204	13.03	14.2489	12.8158	12.8643	12.287	13.036	12.195	13.1916	11.6422	12.6706	13.7836	12.9299	13.0217	12.9325	11.3108	11.8211	12.1717	11.6576	13.0564
FRS2	12.1386	12.5892	12.0062	11.3533	11.8041	13.3555	11.8678	12.7308	11.4815	12.496	11.5484	12.4561	12.5222	12.0226	12.2552	10.536	11.9022	11.5147	11.862	12.0505	12.0774	11.5469
FRS3	10.8114	10.0242	10.1831	9.8445	9.6076	9.5871	9.3178	10.0362	9.1346	8.7426	9.2975	10.5642	9.8632	9.0592	10.651	8.3084	9.1553	10.2762	9.6385	9.8926	11.1285	7.7058
FRZB	10.4726	9.801	10.8716	10.2018	11.0173	8.4037	9.2376	9.9485	9.2609	10.8089	10.4241	12.0841	9.605	10.3678	12.5268	9.908	11.0541	10.4715	11.7082	10.1075	13.9694	9.8963
FST	14.1356	9.5455	10.6615	11.6713	13.0593	11.3046	10.7096	9.9755	9.7673	10.2917	11.4884	11.893	9.6363	12.0671	14.0835	10.3148	10.9535	11.7148	10.3277	10.1496	12.8921	9.2284
FTH1	19.5041	18.0981	16.7983	17.4615	18.0182	18.8581	16.4068	18.3775	18.2676	17.5984	17.3405	16.1062	18.2401	17.7084	19.5293	17.3811	17.4062	18.1485	16.8636	17.989	17.773	18.5789
FUBP1	16.0633	13.8358	13.6397	14.0077	14.0484	14.7582	13.623	13.9829	14.4836	14.2103	13.4244	13.6801	14.6873	13.9038	16.0541	13.8679	14.0603	13.6633	14.4941	14.0933	14.4075	13.9162
FUS	16.5122	15.1723	12.083	13.9176	14.1388	15.0678	13.125	14.97	15.4149	14.2924	13.5981	13.0213	14.007	14.0678	16.4284	13.7192	14.311	13.808	14.1243	15.2377	14.9086	14.5235
FUT8	14.1873	12.529	12.6119	12.3866	13.1137	13.4526	13.1182	13.4048	12.7269	13.2933	13.5307	11.7355	11.7972	12.9082	14.1839	12.6614	13.5841	12.8432	12.1121	13.1288	12.6868	12.2966
FYN	13.0252	8.7421	10.2463	9.2555	11.0335	10.2531	7.8544	10.0523	9.6141	10.4889	10.01	10.9272	9.5822	10.6824	13.0762	9.2921	10.7517	10.2686	12.5759	9.2276	11.591	9.5058
FZD1	12.4555	12.2871	11.3864	12.5294	13.6212	11.6927	12.3869	12.2915	12.5652	11.5679	12.4312	11.9084	12.59	13.064	12.5209	11.3536	12.6351	11.8629	11.501	12.4985	11.7405	13.6477
FZD10	10.0316	9.2955	10.7054	10.9217	10.1611	8.4373	11.3266	9.5829	8.6772	9.8579	9.8036	12.4145	10.343	9.4405	10.4447	10.5234	10.9286	10.2625	11.2506	10.434	13.401	9.2733
FZD2	12.11	9.8493	10.7997	10.2839	10.9416	10.5756	10.9374	11.421	10.7327	9.7872	10.7346	11.5878	11.1574	10.2336	11.893	9.8913	10.9252	9.8631	10.4824	10.8719	10.8926	9.2825
FZD3	11.7414	9.9229	11.9748	10.8882	11.1359	10.6707	12.6801	11.4039	11.5064	11.6534	11.2865	11.0347	9.5331	11.399	11.7179	10.7408	10.8816	10.2625	11.4439	10.6253	10.731	11.0497
FZD4	10.426	11.4997	11.9447	12.5976	12.1864	11.3281	12.7232	11.5147	12.0263	12.5353	11.6651	11.8123	10.9917	12.3492	9.8995	12.9949	11.7791	12.4085	11.8038	11.414	10.6231	12.1965
FZD5	12.6994	10.1464	10.6532	11.1878	9.3306	10.9174	11.2765	10.5224	10.4158	10.1397	10.6616	11.6783	10.1395	10.4784	12.7738	10.6462	11.0214	12.1785	11.2125	10.8727	11.51	10.8035
FZD6	13.2989	12.9214	12.6347	11.8152	12.0899	13.7647	11.9256	11.7723	12.5565	10.9109	12.5818	12.0945	10.1015	12.0057	13.2696	13.804	11.7647	11.0145	11.2833	10.4294	12.0296	11.7481
FZD7	11.772	11.55	11.0807	11.566	13.1123	11.3468	11.7184	10.9312	11.5566	10.3913	11.6967	10.4538	11.2493	11.8081	11.58	10.6714	11.4775	10.4162	10.8106	9.8625	11.0686	11.1409
FZD8	12.1981	11.1406	10.7381	10.9563	11.2373	10.0996	9.183	11.2464	9.4393	10.7713	10.5624	12.2814	10.4751	11.4957	11.9958	10.2994	11.8133	12.0268	11.4107	12.4974	12.0164	11.0679
FZD9	8.8333	8.3462	10.3204	9.0089	9.6674	7.7076	9.8815	8.8116	8.2257	9.7173	10.3266	11.3824	9.4347	8.5361	9.2656	9.5394	9.764	9.9756	10.0558	9.6713	11.5925	8.5403
GAA	11.711	13.4535	12.5319	13.9202	13.1902	14.6029	13.3031	13.2097	13.088	13.725	13.0298	13.3613	14.8361	13.2346	11.8791	13.7123	13.719	13.5063	12.6461	13.2019	12.1093	13.0675
GAB1	9.924	11.0425	11.5077	9.8238	10.6872	9.6659	11.9551	9.9166	10.7873	10.6702	11.0155	11.7054	9.7654	10.7903	9.4971	11.3486	10.3776	10.7023	10.6828	10.5286	8.8839	10.8925
GABBR2	9.133	10.0919	11.4339	10.5209	10.4061	8.5402	11.0921	9.742	10.2201	10.0945	11.0626	9.8928	9.8575	10.7071	8.9782	10.7526	8.5704	10.6875	10.485	10.0596	10.7926	10.996
GADD45A	13.7223	11.4618	11.532	12.3548	12.6988	12.0742	11.8313	11.1182	12.5701	11.4571	11.4379	12.1482	15.2916	12.4209	13.7842	12.1411	12.9798	13.86	12.1027	11.9953	12.1377	11.9315
GADD45B	12.9223	13.3036	12.6576	13.9119	14.8135	14.5903	14.244	13.2848	13.4858	12.7886	12.6855	12.3678	11.9603	13.7156	13.0936	13.3464	13.4258	12.8326	13.6297	11.7525	11.9778	12.6924
GADD45G	7.7255	13.6369	11.4405	11.8902	12.405	13.9636	10.2464	11.5248	11.3433	11.5803	11.9402	12.0549	12.7479	11.694	8.4951	11.1837	11.6148	11.9145	10.7064	10.8927	12.2836	10.2061
GAL	13.7988	14.2649	11.9864	10.9721	10.7577	9.4909	11.4782	9.5754	10.2144	10.9361	11.3329	10.5827	10.2036	10.3565	13.6209	10.7791	9.9576	10.907	10.6939	10.5147	12.421	10.8907
GALNT3	11.0655	11.1228	11.6657	12.2984	11.399	13.1795	11.9291	13.0353	11.9453	12.0949	11.4513	11.4913	12.5038	12.6203	11.1206	12.0989	11.221	11.4212	11.5689	10.2538	11.2495	13.5166
GALNT5	10.8502	11.795	11.82	11.4429	12.4354	9.2618	11.8807	11.0069	10.8751	10.7112	11.5213	11.6009	13.0949	11.8878	10.96	11.1234	12.5888	10.8161	10.8235	10.5931	13.2739	11.2715
GAMT	12.7577	11.5642	10.2835	11.4769	10.0863	12.8739	11.0964	11.4184	11.2841	11.0805	10.8969	11.3021	12.5943	10.1938	12.8739	10.4838	12.0457	13.7532	10.7166	12.5842	11.4843	10.2071
GAS1	10.767	10.1223	11.3497	11.126	13.6386	9.465	11.2257	10.4502	10.9445	9.8538	11.3979	11.8417	10.5357	12.2291	11.0536	10.7776	11.6457	10.4448	11.4263	9.6943	12.1787	11.3452
GAS6	12.5777	12.1702	11.5333	12.5738	13.7656	12.4056	11.6576	12.5973	11.7293	12.1429	12.7577	12.6364	12.215	13.2557	12.4058	11.3627	13.0466	12.5241	13.0534	11.4385	11.5933	12.1273
GATA1	6.0211	9.8352	11.0392	10.9614	10.4551	7.3022	10.8892	9.153	9.8513	10.4793	10.8729	12.2969	9.5753	9.9774	4.8728	10.0358	10.0009	10.6541	10.4286	9.5756	12.4834	9.5792
GATA2	10.7638	12.7742	12.3759	12.4097	12.7551	12.6041	12.5713	10.9085	11.9202	12.8895	13.567	12.4198	10.8756	11.92	10.53	11.6925	11.4983	11.5782	12.147	12.1856	11.0675	10.7342
GATA3	15.8374	17.2521	14.7526	16.2574	16.0054	17.3234	14.6027	16.808	16.6628	17.1948	15.9388	15.6314	18.0258	15.5108	15.8185	15.3206	15.9155	15.374	12.8961	17.6049	14.2551	16.177
GATA4	8.7663	8.1693	10.069	9.2637	9.4827	9.7621	9.8468	8.5147	8.1473	10.1716	8.949	10.959	8.8148	8.6145	8.9131	9.3131	9.1295	11.5751	9.9175	9.4052	10.4394	8.0098
GATA5	5.3397	10.6621	11.5797	11.0538	10.6219	9.2805	11.7813	9.302	10.1087	11.2941	10.727	10.883	9.8461	10.8556	5.8977	11.2397	8.9906	10.4475	10.8725	9.7391	9.5091	11.1061
GATA6	9.924	10.2954	10.6485	11.1742	11.4019	11.6815	10.6556	10.1529	10.7152	11.3105	10.2094	10.9328	9.6648	10.3884	9.5564	10.7392	10.6207	11.7248	11.4214	10.6934	9.9296	9.9046
GBE1	15.0521	11.556	8.7046	10.3345	11.6898	13.8354	10.113	11.2609	12.0381	10.4419	12.6966	12.9155	13.7619	12.4419	15.0669	9.6991	10.8461	13.3484	11.0325	12.4487	13.7059	11.0138
GBP1	12.6193	11.6728	12.7106	11.9455	13.7284	12.2451	11.7283	12.7839	13.9763	11.4775	12.071	12.7739	11.3905	12.4903	12.5263	10.9237	11.9898	12.5045	12.566	11.8341	11.9818	12.4249
GBP2	8.1356	10.9621	12.1241	11.633	12.0844	10.6735	12.6343	11.099	12.3698	11.0244	11.3664	11.7827	11.5173	11.8726	8.2393	11.6102	11.546	11.6289	12.2101	10.6213	9.9994	11.8343
GBP7	5.4678	9.9557	11.1755	11.1061	10.2255	9.7832	10.3967	9.1604	9.9812	9.9292	10.4326	10.6538	9.46	10.1799	4.969	10.6115	9.1081	12.8483	10.5451	9.3191	8.293	10.208
GCLC	13.7761	12.2409	12.0965	12.4751	11.7053	12.8989	12.6013	12.6934	11.9278	11.7048	12.0336	11.8089	13.0767	11.8067	13.9521	12.0216	13.048	13.5457	12.3826	13.7577	12.5549	13.1513
GCLM	11.1214	11.14	13.141	11.5984	11.559	11.2142	12.2563	11.0144	11.5791	12.1429	11.8372	13.0086	11.571	12.3497	11.2874	12.365	12.5099	11.9057	12.1146	11.9984	10.9694	12.255
GDAP1	12.0357	11.3901	10.9405	10.7963	11.2666	11.2449	11.4768	10.2895	10.6787	11.1996	13.8231	11.092	15.5561	10.4932	11.9965	11.6201	11.6531	10.9021	11.3633	10.5328	10.7655	11.6062
GDF3	12.0357	10.7244	11.437	10.3413	10.2776	9.2879	11.8566	9.5698	10.5762	10.2187	11.4236	11.5408	9.5426	11.0295	11.9188	11.4123	9.6532	10.5589	10.1273	10.1231	11.1654	10.8744
GDF6	10.7195	8.7117	11.0977	10.8802	10.4859	8.5647	10.4264	8.9384	9.1387	9.9188	9.4285	12.3877	9.5067	9.1343	11.0217	11.3844	9.7746	10.2079	10.4259	10.1496	13.1119	8.4968
GEMIN2	13.2339	11.6016	11.508	11.7229	11.0125	13.162	11.4175	11.227	11.2362	11.517	11.5315	11.7287	11.3964	11.4205	13.1994	11.9947	11.5982	11.075	11.1462	11.2317	12.3905	10.806
GFAP	5.199	10.5582	11.1779	10.8104	10.2305	8.4307	10.8343	9.1379	9.5606	9.6871	10.6651	11.9428	9.6626	9.8948	6.1236	10.0094	10.591	10.4952	10.3076	9.6538	10.8486	9.9117
GFRA1	11.754	14.638	12.0504	12.5277	10.4747	8.9244	10.9408	13.6513	11.0586	11.0406	13.258	11.5649	14.4508	12.5291	11.5761	12.772	11.5849	12.4185	10.923	12.7516	10.892	11.893
GGH	14.5735	13.525	12.3536	11.5417	11.7498	13.9737	12.5939	11.9118	12.5763	11.8859	12.1669	10.8823	12.9573	12.3537	14.3445	13.5523	11.7753	13.601	11.6229	12.1054	13.2803	12.524
GHR	9.2446	12.8794	11.3405	11.7296	11.2471	11.5713	11.0816	10.7287	11.8765	11.1177	11.3896	10.9366	9.8365	11.4648	9.0011	12.8785	10.9839	14.1788	10.9274	11.0996	9.0042	12.2689
GJA1	14.7269	11.8034	12.9437	13.4451	14.7467	11.1907	12.4356	14.049	13.2015	12.2843	13.1349	14.3715	15.6337	13.4478	14.7153	12.2137	14.5587	13.8799	12.3725	17.4717	13.0269	13.7879
GLI1	8.7348	10.6267	11.3086	10.6179	10.9597	9.3809	10.3251	10.3053	9.7997	10.6461	10.9224	11.1265	10.2778	10.4573	8.604	10.997	11.0053	10.597	10.7403	10.2119	11.3212	9.7358
GLI2	10.7545	9.6406	10.6155	11.3838	11.431	9.8423	9.8914	9.5976	9.5036	9.9698	10.7988	10.1446	9.3401	11.052	10.8632	10.8436	10.6671	10.434	9.6896	9.3982	10.2491	10.1237
GLI3	12.0435	12.7306	11.689	12.3829	12.0275	10.5434	12.2626	12.643	13.0819	11.8349	12.1174	12.0903	12.8375	12.0613	11.6488	11.5515	12.0946	10.8471	10.8442	12.4816	10.9407	12.9927
GLIS3	9.249	10.3635	11.5342	10.3129	11.8174	9.6256	11.2324	11.1467	11.5615	10.1252	11.1924	8.9964	10.3923	11.4621	9.1001	11.1309	11.68	10.6772	10.8262	10.5497	9.2067	11.8393
GLUD1	13.8954	14.354	13.2845	14.0079	13.8109	14.2579	13.4229	13.6616	13.6331	13.5208	13.1983	11.9803	14.2124	14.0365	13.8896	13.7172	13.8617	15.1685	13.3382	14.2375	12.4779	13.8102
GLUL	7.9395	10.7849	11.2698	11.348	10.5926	11.0088	11.3485	11.3478	11.8738	11.5067	11.1939	10.4573	11.096	11.3027	7.8795	11.1131	12.6488	11.2974	10.575	11.9415	8.9629	11.8377
GM2A	12.0175	11.846	12.5086	12.1072	12.2493	14.2707	12.2582	12.746	12.4157	12.5206	12.3985	12.5948	13.3801	12.2895	12.0457	12.1989	12.4987	12.7458	12.9275	11.9907	11.8707	11.9718
GML	3.379	4.0173	8.5608	9.3722	5.3054	0	8.8425	0	5.971	1.8524	5.8681	10.5388	7.1186	5.5729	4.5382	5.4779	0	9.6503	7.5672	0	9.4186	5.6659
GMPS	15.4971	13.2762	12.3474	12.2878	12.4101	14.2978	12.4326	13.5699	13.2232	12.5972	12.5051	11.5686	13.3564	12.5721	15.5438	12.9184	12.9407	12.5984	12.4113	13.295	13.8068	14.0674
GNA11	13.3541	13.1923	12.0967	12.853	13.1755	13.4165	12.1566	13.0036	12.5669	13.1214	12.5637	11.99	12.3744	12.6817	13.2939	12.8127	12.7979	12.525	11.8133	13.3753	12.3432	12.7536
GNAI3	15.641	13.7108	12.7848	13.0043	13.6609	14.1634	13.2335	13.2695	13.4537	13.0104	12.7938	12.7263	13.6487	13.3816	15.5674	13.5521	13.6542	13.271	13.2612	13.8099	13.9588	13.5055
GNAQ	14.5822	13.6052	11.3728	13.0487	13.4382	13.9325	11.5959	13.7463	12.8904	13.4418	12.4822	9.9323	13.7963	12.785	14.4438	12.7474	13.4258	13.382	12.8908	13.1802	13.0188	13.0939
GNAS	17.4667	17.1247	14.8933	15.7132	16.4402	17.8218	15.7814	16.7141	17.1548	16.8165	16.0396	14.3242	17.9211	16.1569	17.321	17.2915	16.5206	16.2441	15.8978	17.3262	15.9861	16.8309
GNAZ	9.7925	11.2468	11.1833	10.5175	10.5522	8.8513	10.6755	9.1329	10.8714	10.7082	11.6765	1.829	10.4002	9.7272	9.6355	10.8868	10.2365	10.2988	10.7217	10.6848	10.6378	10.3237
GNG11	11.4558	10.1509	11.1418	11.7991	11.5497	11.5991	10.7594	10.8013	10.2018	11.8297	11.1535	12.3557	10.9585	11.477	11.8541	10.4475	11.4673	11.7248	11.9398	10.3901	12.8622	10.6531
GNG12	14.0625	11.3954	11.3343	12.6495	12.6149	11.8586	11.9128	11.9271	11.9945	11.8925	12.0769	11.608	13.2284	13.2107	14.1228	10.9539	13.4496	12.6385	11.8796	12.9657	12.3248	12.0021
GNG4	10.6737	11.2394	10.7793	11.0609	10.7028	8.5277	12.0034	10.1715	11.5421	9.6703	11.2477	7.4895	12.4188	10.9705	10.2549	11.6994	10.5893	10.8119	11.0716	10.9034	10.9115	12.4869
GNG7	10.819	10.1395	11.5856	11.0413	11.0154	8.8908	10.1643	10.5098	10.1595	10.8739	10.9121	10.9979	9.8632	10.5206	10.7079	11.0593	9.9735	11.0811	11.8763	10.6402	10.3629	10.1145
GNGT1	8.2108	1.8802	8.3378	8.214	6.916	6.5517	5.9888	7.6967	4.8025	0	6.1068	9.6161	6.57	0	7.9401	6.5303	7.0273	8.8028	7.0822	0	10.0982	0
GNGT2	7.6996	9.984	10.7744	9.9022	9.7688	9.1606	10.8914	9.2655	9.3925	10.0829	10.505	9.5586	9.1762	9.587	7.9753	10.6368	9.8426	9.9282	10.5095	9.1272	9.7603	10.2022
GNL3	15.7609	13.7723	13.4142	13.7932	13.7087	14.3394	13.3603	13.8767	13.6963	13.9299	13.6299	13.3881	13.5862	13.7036	15.6891	12.9842	12.98	13.3213	13.1162	14.5361	14.2676	14.1654
GNLY	7.2247	10.7628	11.8864	11.1676	11.0364	11.0255	10.1841	9.8335	10.1333	10.2725	11.0019	11.7882	9.4921	10.0707	4.6586	10.846	10.3145	11.6277	11.8241	10.0478	10.8378	9.9022
GPAM	12.7095	11.1861	11.3846	11.5589	11.1146	11.6021	11.9672	11.269	11.4946	10.8089	11.1287	11.3625	10.8868	11.4141	12.6946	11.6668	11.1811	13.5925	11.6244	11.4699	12.2679	11.09
GPAT2	6.7323	8.0528	9.901	9.8622	9.4462	7.6164	10.0471	7.1851	8.1633	9.5631	10.0201	12.3979	9.8613	9.5019	6.585	9.7728	8.943	10.5299	9.7145	8.9572	11.8374	11.1619
GPC4	10.07	12.7221	11.6492	12.1839	12.6422	10.1913	9.5917	11.1678	12.196	11.1546	11.4952	11.1472	11.2616	13.1217	10.3042	11.6782	10.5875	10.7489	10.943	13.1043	10.7338	12.9446
GPD2	13.669	14.3829	13.1932	13.2669	12.7427	13.5736	12.9389	14.064	13.4835	12.7245	13.1289	12.7755	14.9728	13.6415	13.6618	13.2743	13.7245	12.573	12.4667	14.5453	12.4319	13.953
GPER1	9.3688	9.9028	10.9288	11.0401	10.6884	9.3878	10.739	10.1995	9.1904	14.6744	10.6522	11.0258	12.1455	9.9475	9.3882	10.7428	10.0554	11.3219	11.2415	10.5254	11.1608	9.7805
GPI	17.3407	14.9107	13.418	14.2748	14.238	16.1296	13.8604	15.1499	16.0093	14.5965	14.4346	13.4902	15.825	15.3592	17.1691	15.8826	14.537	15.0743	14.1511	15.839	15.6664	16.0419
GPNMB	14.4556	12.3275	11.7257	12.6905	14.0535	14.412	11.9356	13.4758	13.0967	12.2202	13.1391	12.895	13.0395	13.9905	14.5998	12.8933	12.7627	13.215	11.4871	12.9746	12.9311	12.9402
GPR126	12.9715	6.9477	8.9893	6.2821	7.8511	10.1246	0	9.4873	10.0774	6.3869	7.9799	10.5438	7.4257	7.53	12.7207	8.5282	7.5708	12.3876	8.6388	6.2522	11.5314	11.5677
GPR160	12.3999	12.8125	10.9007	12.6583	12.089	13.3978	11.8857	13.5458	11.9965	12.7251	11.5109	12.4	12.6011	12.132	12.6108	12.6811	12.6564	12.3031	10.6851	12.8863	12.1266	12.9122
GPR17	5.199	9.462	11.0973	10.3673	9.9179	8.5088	9.9847	9.277	9.1326	9.7857	10.1664	11.7061	9.0119	9.4423	5.8977	10.3539	8.3323	10.1611	10.1065	9.5295	10.6231	9.8176
GPR180	9.1522	10.4701	11.1672	10.1997	10.4677	9.5257	11.3224	11.0328	10.7632	10.3716	11.2283	10.1106	10.5009	10.7791	8.733	11.1306	10.2978	10.5081	10.5917	10.9132	12.3735	11.2976
GPSM2	14.1081	13.2143	12.4062	12.4189	11.3504	11.7292	12.5762	11.2923	13.157	11.9951	11.7183	12.1598	12.7039	11.9116	13.8562	12.7629	12.5825	11.2033	11.2789	12.8501	12.8508	12.1809
GRB10	12.6788	11.7845	11.8187	12.9569	12.2955	12.7916	12.1681	12.2583	12.1608	12.3903	12.4216	12.788	12.2541	12.1749	12.6933	11.3721	12.3209	12.5324	11.6592	11.7575	11.3694	13.1032
GRB2	12.0752	13.1414	13.1131	12.8796	12.2595	13.4188	12.3572	12.6151	12.3294	14.0193	12.8088	12.5321	13.2688	11.9524	12.115	13.4491	12.8294	12.396	12.9807	13.0711	12.7808	14.2911
GREM1	7.2781	10.2303	11.2988	11.6828	14.4778	9.328	12.5506	12.0072	11.9089	10.1486	12.4563	12.6378	11.2508	13.0717	7.0705	10.501	12.1124	10.7543	12.6894	10.5082	8.9951	12.1906
GRIA3	7.2247	10.3606	10.8098	10.6558	11.456	8.8413	11.9054	9.8147	11.2763	10.4942	11.1077	10.1554	9.9369	11.0283	6.7567	10.4507	9.6132	10.1495	10.6543	9.4418	9.7319	11.5767
GRIN1	6.4514	4.5449	8.9065	7.9028	6.1816	7.0982	7.1293	7.2976	4.8821	11.0268	7.2344	11.2957	6.1662	7.6339	5.7964	0	0.9396	8.2195	7.0732	7.7606	9.6063	10.2582
GRIN2A	8.6292	9.8366	9.88	9.3259	9.6626	7.8743	9.6943	7.1948	9.8213	9.4688	10.1925	7.3758	8.7177	8.9248	8.1186	10.1217	9.4637	9.5435	9.5902	9.8524	10.1665	10.1916
GRIN2B	5.4052	5.4852	7.2854	0	4.0128	2.0706	0	3.2999	6.0931	5.6614	6.9994	8.7392	5.4506	6.0572	5.9924	5.0671	0	8.5047	7.382	4.0235	10.5736	7.2318
GRN	14.5096	12.8191	11.4642	12.0061	12.2196	14.0253	11.305	13.6196	12.539	12.8707	12.1333	12.7728	13.6938	12.3437	14.7795	11.633	11.7397	12.846	12.8501	13.0704	13.0632	12.4117
GRP	5.9787	11.4054	12.5428	11.2833	12.9546	9.2693	11.2246	10.7329	11.6692	9.681	12.1537	10.8076	9.8132	11.8271	5.0593	11.2484	12.3879	11.1035	11.3899	10.9294	11.4514	12.29
GSC	8.9802	5.2343	8.4617	7.8816	10.1188	9.9651	10.809	10.437	7.6412	11.7626	8.4886	11.0376	8.0616	8.6145	8.6628	6.6409	10.4265	10.0573	9.0258	10.6253	12.0395	7.0545
GSK3A	13.3765	12.4883	11.2268	12.0018	11.7573	13.5403	11.4687	12.3011	11.8427	12.3415	11.9644	11.1735	12.5041	11.8305	13.4884	12.2058	12.3595	11.4551	11.2526	12.4391	11.9285	12.7968
GSK3B	14.3099	13.0011	12.0788	11.5821	12.5331	13.7153	12.4329	12.3649	12.7045	12.3812	12.2915	12.1705	12.6537	12.2262	14.3358	12.567	12.7486	12.4899	12.0397	12.5061	12.7266	12.8374
GSN	11.5457	11.2114	12.0479	13.5299	13.7603	13.2975	12.8641	12.9645	12.3144	13.1387	12.5499	12.2399	13.7684	13.5096	11.5087	11.7398	14.3094	11.8629	13.3869	12.7952	11.6493	12.2515
GSR	13.553	12.5068	11.3328	9.9628	11.6514	12.9682	12.3097	12.5925	12.6533	12.738	11.2582	11.28	12.3513	11.5762	13.4532	11.8243	11.0233	11.9713	11.5745	12.1068	11.9035	11.6341
GSTA2	7.6464	11.0266	12.0595	11.4831	10.8776	9.7541	12.2524	10.9613	11.1107	10.732	11.8833	11.2913	9.9654	10.986	6.91	11.2345	9.9892	10.9674	10.8106	10.4396	9.1464	12.1027
GSTM1	13.0022	12.9487	10.8756	14.5966	8.9194	12.0907	11.6042	7.9643	9.2384	9.3999	9.7189	11.9437	12.7728	13.141	12.9777	10.3189	13.7825	15.6865	11.4021	8.3336	11.7939	11.0318
GSTM3	8.8627	12.4869	11.5785	12.7273	11.4375	11.6766	11.7625	11.3886	10.9176	12.7243	10.6405	11.3948	11.5293	11.3223	9.3259	11.1043	11.7245	12.195	10.2007	10.4754	11.8846	11.5265
GSTP1	16.189	11.3766	11.7243	12.0144	13.8069	12.7463	10.9646	12.6286	12.4555	11.6235	11.8734	12.0199	11.7115	13.3805	16.1371	11.1218	13.5212	12.8176	13.6579	12.5812	14.5288	15.2596
GTF2H3	12.9195	11.3258	9.0695	10.291	9.8805	12.0051	9.0873	10.3635	10.4643	10.5497	9.9393	11.558	10.4614	10.0438	13.0141	9.5606	9.6267	10.3954	9.4594	10.3807	11.9612	10.6615
GTSE1	13.6482	10.6542	9.9804	6.6387	7.5876	10.6173	10.4037	10.1035	11.1881	10.8103	8.8	11.7785	9.9387	8.5056	13.523	10.5408	10.5124	9.8096	8.9563	11.4414	13.2108	9.4252
GUCY1A3	9.1378	10.5236	11.1796	11.109	12.0208	11.9612	11.1442	10.7821	10.8237	11.7017	11.4299	11.5547	13.2948	11.3757	7.904	10.8755	11.1246	12.0214	11.8241	9.9123	8.8159	10.7031
GUK1	14.1459	13.199	12.5329	13.5944	14.116	14.531	13.7939	14.4333	14.6406	14.3132	13.551	13.7665	14.2126	14.013	13.9447	14.2769	14.1412	14.1441	13.0764	14.7571	13.2514	14.598
GYS1	11.8803	10.3158	9.7029	9.6067	9.6844	12.6236	9.7073	11.2626	7.8436	10.7576	9.661	11.1682	11.6316	10.3374	12.316	10.4838	10.2935	10.8182	10.4286	10.8507	11.5263	11.6058
GYS2	6.3217	10.0155	11.2794	9.6132	9.5318	10.3624	10.8269	9.7371	9.7817	9.5631	10.3915	9.0203	7.3946	10.6299	4.8728	10.7392	9.4023	13.0316	10.2018	9.1215	9.1048	10.0482
GZMA	7.5338	9.8987	10.982	10.1227	9.5211	9.572	9.9579	9.9628	10.4391	9.4882	10.6759	8.1211	9.5043	9.96	6.4245	10.1328	9.6064	10.5248	10.7929	8.4142	9.9777	10.9104
GZMB	3.8242	9.6079	11.2752	10.2502	10.384	8.4832	10.9201	9.1654	9.9423	9.9673	10.6102	11.1358	9.1943	10.2572	6.91	10.7089	8.8627	9.7628	12.8041	9.3982	10.1035	10.2904
GZMH	6.2162	9.3558	10.3367	9.8982	9.5689	8.8859	10.4283	8.7893	9.3067	9.3235	10.1105	10.5495	8.726	9.9361	4.5382	10.2682	9.4505	9.9794	9.4419	8.922	8.9675	9.9844
H2AFX	16.1604	13.9226	10.9497	10.9914	10.8818	13.6268	10.3877	12.3915	12.6381	12.5361	10.4913	11.9262	12.4647	11.3743	16.2691	12.0611	12.0085	10.9342	11.9848	12.9647	14.6635	13.0312
H3F3A	18.0265	16.4661	14.2878	15.6528	15.7798	17.0014	14.951	16.4701	17.2879	15.9335	15.2998	14.3587	17.1441	15.7707	18.0626	16.0584	16.2281	15.6635	15.2561	17.2994	16.2302	16.8575
H3F3C	12.7617	12.5323	12.4554	11.4224	10.8271	10.3589	12.9279	12.4623	11.697	11.5332	11.8594	11.4888	9.7694	11.481	13.6768	12.3473	11.0965	11.158	11.4165	10.0508	9.7842	12.3439
HAND1	7.2247	9.2326	10.7831	10.7691	10.2088	8.0325	9.7871	8.3976	9.1707	10.1116	10.7387	11.842	9.9188	9.6063	6.4245	9.8157	9.8426	9.9663	10.2696	9.7538	11.3804	8.8053
HAVCR2	10.6367	10.7973	11.0155	10.5748	10.3249	10.3553	10.5607	12.5475	11.3167	11.1413	11.4839	11.7214	10.519	11.4318	10.3361	11.2911	10.456	11.2695	11.746	10.6263	11.1149	11.0795
HBEGF	9.3356	6.4543	9.4984	9.5133	9.8399	8.6186	9.1215	8.6122	7.8535	8.1041	7.6256	11.2405	8.8148	9.3423	9.0125	8.552	8.924	8.9354	8.2946	8.3336	9.8	8.8942
HDAC1	14.9596	14.1232	12.2019	12.7073	12.5813	14.0132	12.8447	13.5155	13.329	13.2763	12.3557	12.6645	13.5585	13.1036	14.9038	12.6208	12.3248	12.7624	12.956	13.7683	13.4166	13.567
HDAC10	11.1214	12.1576	11.736	12.4689	11.9875	12.726	11.5228	13.454	12.0364	13.283	12.878	12.6764	13.22	11.6793	10.8522	11.8784	12.6753	11.9647	12.6221	12.6688	11.0201	11.1174
HDAC11	10.5066	11.3997	10.8377	10.4105	10.7714	12.4574	11.3256	10.9628	10.8604	11.0978	10.5907	11.5802	12.0188	10.8071	10.4023	10.7986	9.7002	9.6315	9.8635	10.8651	10.0275	10.5103
HDAC2	9.2266	9.7253	8.9514	7.3597	9.4057	8.6477	10.4077	9.2517	9.5921	10.0537	10.038	12.0521	9.5868	9.4637	9.1523	10.2501	9.8251	9.7843	9.1556	9.358	9.322	10.3982
HDAC3	12.4084	11.9117	10.823	11.7173	11.4998	12.2947	11.2765	12.2502	11.8698	11.2286	11.7065	9.431	12.6912	11.6388	12.3726	11.1575	11.85	12.0651	11.4665	11.6028	11.4883	11.3704
HDAC4	11.7766	10.4453	10.6685	10.0639	10.5548	9.299	11.3092	10.5098	10.806	9.6312	10.5945	11.5617	10.2125	10.812	12.056	10.867	10.9898	10.0731	10.3963	10.2238	10.8883	10.5953
HDAC5	9.7268	11.0413	9.5411	10.1878	10.1436	11.3109	7.8071	10.6733	10.4836	9.933	10.7125	11.7816	11.6394	10.1637	9.5756	8.9186	10.3238	10.5601	10.1976	10.5103	10.2709	9.9765
HDAC6	10.2344	11.3313	9.3762	11.0341	10.5119	11.782	10.5118	10.9398	11.1215	11.0718	10.4096	11.4629	11.4839	10.2501	9.8498	11.2367	10.4188	12.2334	10.6051	10.681	9.8207	9.9305
HDAC7	11.6052	13.1684	11.0473	12.025	12.6943	12.4039	11.2711	13.3124	12.0705	11.8411	12.3983	11.6368	12.2763	12.4552	11.4006	11.1238	12.6898	11.1112	12.4582	12.8512	10.3726	12.1703
HDAC8	12.7188	11.9727	10.9792	11.7509	11.1226	12.0268	10.6371	12.3624	12.1695	11.6055	11.8105	10.8888	11.7442	11.4354	12.6234	11.1278	11.7401	11.4934	11.443	11.9696	11.0561	11.1149
HECTD4	9.3688	11.9451	10.6807	10.4623	10.8766	12.1904	11.0508	11.8631	10.9152	11.7126	11.1003	10.8953	11.3227	10.7131	9.2076	10.1516	11.1341	11.1163	11.0238	11.0604	10.6298	10.4016
HELLS	13.1372	11.7478	10.1306	9.645	9.9241	10.3659	10.784	10.6664	12.4117	10.9809	9.5795	10.413	11.0814	9.9588	13.0893	11.0618	10.6768	9.6712	10.649	11.5413	11.7186	9.6799
HERC3	10.3175	10.8366	11.1971	10.7568	10.9567	10.5756	10.8721	11.3025	11.1245	10.7313	11.4617	9.9095	10.9735	11.9391	9.9912	10.5234	10.1725	11.0299	11.9657	11.1371	10.5498	10.4946
HERPUD1	14.4811	12.8028	12.8313	12.9659	13.4225	14.2033	13.2846	13.944	12.9304	12.577	13.1424	12.5918	13.4691	13.2046	14.429	13.2645	13.9772	13.9731	14.2977	12.9171	12.8824	13.1272
HES1	10.5934	11.3283	11.1556	11.0591	11.893	11.5796	12.0597	11.2085	11.5603	12.4429	10.6651	11.2785	10.5298	12.2492	10.9453	12.0816	11.7509	10.8501	10.7446	12.0693	12.2563	13.479
HES5	5.0432	9.0305	10.2979	10.3825	9.7389	7.2116	9.1288	8.8428	8.9645	9.6687	9.5299	10.0949	9.4142	9.569	4.2625	9.8487	9.5703	9.8751	9.5631	9.6322	9.7168	8.0318
HEY1	12.6275	11.0776	10.8573	9.3967	10.0209	8.1346	10.7144	10.3934	10.1545	10.4364	10.4856	9.8186	10.5674	10.3052	12.9077	11.5985	11.0277	9.9009	10.433	8.7825	11.4238	10.6601
HEY2	9.2755	9.1189	10.2463	9.32	10.8787	9.0733	9.9552	8.435	8.7716	10.7927	10.0111	11.6605	9.3015	10.0104	8.7398	9.5334	9.9307	10.3429	10.2131	9.3676	9.7697	9.4252
HEYL	6.5415	11.2788	10.7608	11.4252	11.7676	12.5225	11.6668	10.7585	10.8944	12.8188	11.0918	11.9135	10.6876	11.3378	6.7017	11.3914	11.8956	12.2392	12.0464	10.9534	9.6604	11.7751
HGF	12.1045	9.7253	10.7236	9.9437	9.8993	9.4353	9.8098	8.6049	9.9756	8.9345	10.5297	11.8564	9.1701	10.3431	12.3632	10.4633	9.9033	11.1969	9.8087	9.269	12.9235	11.1025
HHAT	7.3956	11.1239	10.8756	11.9445	11.2739	11.5652	11.9054	11.2661	12.2946	11.143	11.6368	11.5786	11.7026	11.7507	7.5775	11.5709	11.411	11.3837	11.0648	12.2285	12.7817	11.3901
HHEX	13.0876	12.1502	11.8648	12.3143	11.1751	12.0596	12.1199	12.4932	11.346	11.0625	11.0944	10.1205	11.693	11.8868	12.8813	11.6096	11.6707	13.1353	13.0734	12.202	12.5701	11.2862
HHIP	11.5833	10.5803	11.5435	11.689	10.7182	10.3106	11.4036	9.8241	10.7421	10.0887	10.9551	11.1793	9.3829	10.9136	11.2181	11.1306	9.7394	11.1961	10.6345	9.927	11.0235	11.1639
HIC1	16.9393	8.8069	13.7285	12.3662	11.8196	9.911	14.7295	8.311	11.5406	14.9488	13.1001	15.3642	12.9515	14.0979	18.4214	12.2004	15.1073	12.4525	15.8523	13.0757	17.4	13.7344
HIF1A	15.9314	12.7471	12.487	12.2269	14.0327	17.3774	12.6185	13.1489	13.1426	11.9183	13.0494	11.2066	11.0992	13.7296	15.9734	13.3009	11.762	13.7442	12.9945	11.3224	14.3207	13.8065
HIF1AN	12.6381	12.6392	11.703	11.9911	11.7947	12.5248	10.6506	12.4295	12.4848	12.118	11.1874	10.1424	12.9027	11.713	12.4888	12.022	12.2076	11.9876	12.0792	12.7393	11.3084	10.6099
HIF3A	8.7026	3.3128	7.6067	7.5054	5.9115	6.0919	7.8775	3.1482	5.2553	5.9726	6.3832	10.5915	7.2746	6.3135	8.9371	5.664	6.2705	8.8767	8.9489	0	9.6719	7.0716
HIST1H3H	18.6939	15.6974	13.0478	12.281	11.1164	15.061	12.8942	13.2112	14.1968	14.2955	11.8467	10.203	13.7029	12.1508	18.7483	13.8258	13.2469	11.8954	13.1017	13.4154	17.0054	13.6016
HJURP	13.5491	11.5209	10.8948	10.4534	9.7202	11.2229	11.0597	10.9888	11.5743	11.3955	10.8203	10.1884	9.7934	10.6401	13.4043	11.6413	10.0504	10.2807	10.8422	11.5487	12.4382	10.9466
HK2	13.3767	11.5824	11.0763	11.7087	11.8484	12.6796	10.8685	11.1989	12.5733	13.8794	11.1693	12.0641	10.1174	11.3999	13.3984	11.3308	10.572	11.2604	10.9492	11.979	12.0796	12.0375
HLA-A	17.229	15.0319	15.6646	15.0981	16.2782	16.3634	14.3301	17.7284	17.1838	15.9585	15.1604	16.2064	17.8113	15.7557	17.3526	14.6917	15.7051	16.4266	17.4166	17.1101	15.6541	15.0176
HLA-B	16.1958	15.2647	15.5877	15.3853	16.311	16.7808	14.3017	17.2901	16.6106	14.4612	16.6498	16.2011	16.9211	14.9707	16.1308	14.1201	15.4473	16.4171	16.8383	16.5099	14.4522	14.7479
HLA-E	13.315	12.9856	15.0065	14.301	14.53	14.6137	13.9581	15.3183	14.8116	14.3782	14.2085	14.1222	14.2022	14.4919	13.2087	13.4725	14.8302	14.982	16.7173	13.8884	12.3535	13.7721
HMGA1	15.1825	12.6459	12.5813	12.3507	11.9362	13.1825	12.2721	13.1523	13.0598	12.555	12.6032	12.0065	13.6804	12.4331	15.4483	12.4373	12.8677	11.9801	12.7807	13.3713	13.927	13.3495
HMGA2	13.4217	4.2384	8.7671	8.4945	6.4089	6.396	9.1143	7.0737	6.0763	5.0149	6.8456	10.6002	7.1561	6.9589	13.5013	5.0671	5.0896	8.9919	8.4282	7.3429	12.327	6.1237
HMGB1	16.3354	13.7183	13.0295	12.8397	12.9117	13.4354	13.4523	13.382	13.826	13.4372	13.438	13.1127	13.3378	13.4515	16.38	13.6595	13.3877	12.79	13.0582	13.6215	14.5136	14.1872
HMGB2	17	15.3785	13.1043	12.6454	12.0867	14.1204	12.8104	12.5893	14.3478	13.9777	12.5053	12.5961	14.2391	12.7478	16.9681	13.9472	14.1921	12.1675	13.1747	14.7399	15.3033	13.0612
HMGB3	11.8253	10.8541	11.2164	11.1511	12.3836	11.5999	12.1117	11.3764	12.1293	11.2006	11.7238	11.3856	12.4249	11.2247	11.6847	12.4085	11.6072	12.1444	11.0114	12.0299	10.9987	11.1261
HMGCR	14.2742	12.1761	11.0986	12.4429	11.8746	12.8578	11.4155	12.3857	12.0695	12.2199	11.9582	12.0457	12.726	11.8181	14.1092	11.274	11.4761	12.312	11.447	12.205	13.2071	11.8455
HMGCS2	5.6409	10.6803	10.2432	10.9217	8.8736	12.462	10.7992	9.2353	9.4409	9.5346	10.2034	11.6749	8.3149	10.7812	6.523	10.2902	11.5223	15.3805	9.6385	9.4598	8.3689	10.285
HMGXB3	10.5543	11.4416	11.6319	12.5152	12.1683	12.2845	11.7378	11.6668	11.9304	12.1242	11.7961	11.6715	12.5494	11.7644	10.7543	11.41	12.2544	11.6182	11.5044	11.6481	12.1141	11.763
HMOX1	10.8619	11.6873	10.7701	11.7824	12.8717	12.4467	11.0336	12.9893	12.2163	12.7032	11.3468	12.4077	13.8695	12.7576	10.8926	11.5187	11.6816	12.8597	13.9605	11.5952	10.9425	11.4992
HNF1A	15.7789	10.9953	14.2648	14.1046	12.5617	11.5014	15.9561	11.9029	12.3222	14.4454	12.6841	15.2773	12.8809	13.6177	16.6076	13.7004	15.0183	12.9021	14.7202	12.4303	14.5501	13.5439
HNF1B	8.439	10.1441	10.7613	10.5895	9.9464	9.2467	9.7501	9.0656	9.4491	9.2429	10.935	11.0111	9.5091	9.7316	8.6115	10.3141	9.1319	11.2231	9.5965	9.7986	10.5405	9.6965
HNF4A	12.4804	9.5088	10.1508	10.1079	9.5075	11.4144	10.6379	8.1947	9.2328	7.8117	10.1643	11.1569	9.2959	9.0592	12.3852	10.747	9.3094	13.5181	9.2568	8.9823	11.2698	8.5218
HNRNPA1	16.8692	15.9358	15.0841	15.1165	15.0183	15.8704	15.305	15.263	15.5874	15.5604	15.3658	13.4245	16.3057	15.5389	16.814	15.2293	15.4788	14.6741	15.4422	15.2651	15.3807	15.6773
HNRNPA2B1	16.5012	15.5464	14.1852	15.1046	14.9075	16.1482	14.2663	15.992	15.3893	15.5008	14.6824	14.4869	15.6562	14.9674	16.4904	14.6582	15.5703	14.7986	15.135	15.9016	14.9748	14.5963
HNRNPU	15.1898	14.255	14.8746	15.183	14.3878	15.2075	14.9368	15.2164	15.9508	14.5412	14.4507	12.9809	16.0588	14.4871	15.1869	14.3171	16.0382	14.4632	15.4805	15.5299	13.6221	15.1906
HOXA10	9.4564	8.5422	9.6024	9.5133	9.1847	6.9567	9.4077	8.7404	8.4898	9.4091	9.2233	10.0643	8.9633	8.8726	9.9207	9.6415	9.9944	9.4553	9.637	9.1495	10.2481	7.928
HOXA11	9.8641	8.1146	10.2066	8.9233	8.703	6.3113	9.2376	7.7305	7.8386	8.9371	9.1472	8.6504	8.1634	8.2719	9.9768	8.8222	8.7898	9.3669	8.878	9.0161	9.5608	7.6838
HOXA9	9.8612	9.0932	10.528	9.0355	10.2583	6.9934	9.6796	9.7085	9.1468	9.757	9.8934	9.2229	10.1111	10.0556	9.7347	10.193	9.326	9.3323	10.1458	9.4418	9.1485	8.7796
HOXB13	10.2208	9.6567	10.5389	10.0342	9.6626	13.0261	10.9187	9.1801	8.8676	10.2376	11.9777	11.5706	9.3908	9.1254	9.8655	10.8849	8.239	10.6898	9.9889	10.2704	10.6617	9.3168
HOXD1	7.8716	10.3369	10.6603	10.4142	10.5228	9.4682	11.6539	10.2151	10.4659	10.0227	10.8028	10.9126	9.7674	10.8623	8.108	11.1973	10.0316	10.7302	10.5948	10.4351	9.886	11.1097
HPGD	9.3059	9.4945	10.6726	10.205	13.5168	10.5831	9.9538	8.1752	9.3908	9.1685	10.0892	9.6035	8.3585	10.7798	9.0515	10.2377	9.9983	12.7873	11.1108	9.5818	9.9164	9.5058
HPN	9.774	11.6485	10.9487	12.1668	10.7134	13.0963	9.9538	12.338	11.0799	12.4851	12.3939	12.6733	13.9367	12.359	10.0935	7.3102	12.4231	15.229	8.3703	14.251	11.1081	12.0778
HPSE	10.259	10.3645	10.9811	9.7051	10.2239	10.2341	10.9284	10.7051	10.6689	10.6547	11.0976	11.0422	10.9108	10.3238	10.3361	10.8484	10.4598	11.0191	10.9079	10.5006	10.6545	11.0215
HRAS	13.2294	13.2023	10.9621	11.371	12.2647	13.4406	11.3761	12.317	12.4896	12.4684	11.967	12.4239	12.8994	11.9717	13.3084	11.633	12.0822	11.6455	11.5478	12.2458	11.8529	10.9955
HRK	6.5415	10.5436	10.205	9.4042	10.3721	8.6818	11.1232	9.8005	9.9914	10.5547	10.7284	10.0848	9.6297	10.5803	7.2344	10.1694	9.8711	10.261	9.468	9.5465	10.709	11.1939
HSD17B12	14.2316	11.1474	12.014	12.4855	12.0103	12.6287	12.7224	12.5623	12.5563	11.4871	12.7813	11.6041	13.1583	12.4354	14.2873	12.5435	12.3369	12.6789	11.9078	12.7305	12.7142	13.0393
HSD17B4	13.4982	13.595	12.5417	13.2976	13.1051	15.2541	12.7899	13.816	13.8735	13.0146	13.4088	11.6147	14.0698	13.556	13.5053	11.8824	13.6499	14.8351	13.1455	13.9808	12.2023	13.6242
HSF1	11.4146	13.8741	12.6835	12.496	12.483	14.1493	12.7988	13.1468	12.572	13.2211	12.1596	12.489	13.2157	12.5359	11.167	14.0273	13.1584	12.7373	12.3342	12.6564	12.0105	12.271
HSF2	12.7006	11.4841	11.0261	10.291	11.3204	10.3624	10.5319	10.6603	11.0057	10.639	10.9633	11.5354	11.5762	10.6587	12.7796	11.3547	11.1043	11.2302	11.3152	11.5334	12.0642	11.0978
HSF4	11.2966	10.7122	10.5105	11.9285	11.7941	11.7688	12.1325	12.5356	11.9424	13.2912	12.1697	12.6166	13.4585	12.0829	11.1271	10.7009	11.6961	11.5256	10.8502	12.6501	10.9091	11.9566
HSP90AA1	8.8333	9.6325	10.0822	9.2009	9.855	7.9131	10.6926	8.3976	9.7726	8.7485	10.2833	9.6285	8.1998	9.9737	8.604	11.0464	8.7098	9.1358	9.392	9.4951	9.4371	10.7542
HSP90B1	17.7973	15.3271	14.1866	14.1697	14.8249	17.1245	14.2912	15.8678	15.2389	15.0796	15.0146	14.723	15.6371	15.1522	17.7696	13.8423	15.0647	15.4234	14.7824	15.52	15.9805	15.0156
HSPA12A	8.0253	9.1891	10.868	10.4976	10.8326	9.3912	10.5696	9.8412	11.1184	10.7598	9.971	11.7948	10.8998	9.931	7.9753	9.6226	10.4654	9.9831	10.3882	10.1932	11.068	8.0747
HSPA14	11.3774	10.9373	8.3755	11.1422	10.0437	11.0605	11.0878	10.7626	10.7976	10.6908	10.101	11.5814	11.6019	10.0092	11.3942	10.8717	10.4437	10.9207	10.7245	11.2685	11.7634	10.2877
HSPA1A	12.3679	15.5933	13.0415	15.8482	15.5189	16.0259	16.3754	13.8946	16.0779	15.9633	14.4193	13.817	14.2129	14.3931	12.3358	13.6009	14.684	15.4267	12.8089	14.5422	11.9901	14.2038
HSPA1B	15.2589	13.1168	12.7494	13.995	13.5444	13.6012	14.9438	12.062	13.9696	14.3899	12.8598	13.8176	12.7301	13.3649	17.1378	12.004	13.6866	12.7897	13.7956	13.1947	15.7803	13.07
HSPA1L	7.3464	9.2955	8.3111	8.5726	6.3614	8.962	7.3098	7.9529	7.5405	6.1599	7.5341	7.2362	8.8495	6.531	6.3902	6.605	8.9483	9.2202	7.1948	8.0899	11.222	3.7698
HSPA2	6.8778	10.0895	11.3086	11.0335	10.4294	10.7639	11.5296	9.1727	8.9849	10.0275	10.4164	10.3305	10.2185	9.8777	5.9924	11.0057	10.1645	10.2362	10.7908	9.7299	11.3707	8.5914
HSPA4	15.835	13.765	11.2438	12.9117	13.0151	15.4342	10.8284	13.9289	13.5083	10.8612	12.9412	11.833	14.5385	13.0052	15.9175	12.3181	13.7557	13.2948	12.7207	13.8673	14.3263	12.7044
HSPA4L	11.1728	11.568	10.5855	10.843	10.1152	10.3518	9.7454	8.11	10.5589	10.3293	10.7111	10.491	10.6574	10.0695	11.0439	10.9721	10.0923	10.2853	9.0022	10.2119	10.7528	9.1199
HSPA5	15.3687	13.7023	12.4171	13.0822	13.3803	15.1093	12.1643	14.5274	13.9956	13.5711	13.9969	13.5359	14.3683	13.9388	15.5617	12.882	13.4296	14.1707	12.9597	14.1462	13.8682	13.1582
HSPA6	7.8483	8.6553	10.4161	9.1858	9.502	8.3049	11.5182	9.9769	9.6097	10.5828	9.4132	13.3395	9.3536	9.1232	8.3684	9.3075	10.5474	9.6596	10.2873	10.2944	12.2021	8.8103
HSPA8	18.9387	17.355	14.8021	15.5169	16.1281	18.3177	15.2398	17.0301	16.5903	16.1275	15.8794	15.1402	17.0488	16.1156	18.896	15.6597	15.8739	15.8116	15.7211	17.2664	17.1296	16.5786
HSPA9	13.828	13.5445	12.1321	12.9083	12.9961	15.5243	12.6171	13.8392	13.1967	13.6218	13.1569	13.7085	14.4546	12.6904	13.9997	12.0726	13.4055	14.1046	12.8041	13.8176	13.4905	12.9895
HSPB1	12.1941	11.3045	11.078	11.5539	10.7063	10.1774	10.7351	10.3131	10.1734	10.3244	11.782	11.0937	11.0427	10.3043	12.3039	10.4826	11.4056	9.9663	10.1672	10.3229	11.3361	10.672
HSPB2	7.6996	10.5786	11.0183	10.473	11.157	9.9324	10.8045	10.2952	10.7199	10.8414	11.02	11.8878	11.1239	11.1251	7.092	10.7796	10.4169	10.9207	10.996	9.935	11.1959	11.104
HSPB3	7.6328	9.9941	10.8847	10.8478	10.5548	8.4373	10.9793	9.3109	10.3465	10.0572	10.9882	10.5835	9.6885	10.4114	7.6077	10.5114	9.1852	10.0748	10.1533	9.3888	10.4668	10.3545
HSPB6	11.7126	8.9701	9.6868	11.7281	12.0232	11.7217	11.2835	10.3176	9.3598	10.3913	10.3065	11.2854	11.0242	11.5415	11.5742	10.5898	12.1246	11.2657	11.8715	10.3093	11.4076	11.336
HSPB7	9.7678	9.5034	10.7398	9.4517	10.1348	8.6245	10.4669	9.5698	8.9484	10.069	9.9464	12.0561	10.074	10.2212	9.6282	10.2674	10.7896	10.8151	10.1468	10.3229	11.5621	9.6978
HSPB8	17.4231	10.1395	13.8489	12.1883	12.2659	12.6551	15.3808	9.7651	12.0692	15.0993	13.2704	15.0885	12.8941	14.2523	18.8913	13.0938	15.2654	12.6111	15.8937	13.2729	17.3905	14.0636
HSPBAP1	10.9591	8.1916	10.2448	9.8527	8.3236	9.7541	9.7169	9.1505	9.7462	8.3814	9.462	10.9017	9.7055	9.4207	10.6031	8.4917	9.8281	9.8871	9.5566	9.0161	10.3857	9.6673
HSPD1	17.9577	15.238	13.5908	14.158	15.2306	16.847	13.8832	14.7899	15.0578	14.5378	14.141	13.0318	15.172	14.3411	17.9317	14.8735	14.0926	14.9631	13.6668	15.164	16.259	15.007
HSPE1	17.922	15.2438	15.0241	14.6364	14.6869	16.6951	15.0322	15.209	15.1786	14.7612	14.7813	13.3203	15.0352	14.9775	17.9679	15.1046	14.7536	15.3666	14.2687	14.8001	16.1525	15.5797
HSPH1	10.5066	10.3188	10.8061	11.2838	10.7063	9.602	10.6589	10.4533	11.648	9.8236	10.7863	11.6217	10.181	10.559	9.9883	9.9842	10.6324	10.1429	9.3589	9.8777	9.5011	10.9409
HTT	13.6083	12.7515	11.9651	11.8072	12.0581	14.5824	11.3298	13.4279	12.6335	13.3344	12.9551	11.3787	13.7552	11.9791	13.4869	12.2771	12.4465	12.3391	12.3323	12.9407	12.2554	11.6262
HUS1	11.57	11.0352	11.9338	11.6871	11.585	11.0883	11.8649	12.3033	11.4052	12.0219	11.729	12.4097	11.9403	11.5478	11.2955	11.2589	11.1811	11.699	11.8995	11.7814	11.267	11.817
IBSP	6.7323	10.6185	11.9845	10.3481	10.6357	8.9101	10.6746	10.7699	11.2818	10.9323	10.9714	11.8397	9.8384	10.9786	7.0705	11.3658	9.7807	10.6989	11.0562	10.8022	12.1206	11.6153
ICAM1	12.5207	9.9518	11.6689	11.6424	12.2493	11.5864	10.8045	11.4648	12.3511	10.7216	11.074	12.4201	11.4796	12.7204	12.6648	10.9141	11.797	11.5584	13.3084	11.7584	12.3515	11.4492
ICOS	7.6052	10.3228	12.0546	10.7244	10.1732	8.5025	10.6934	9.9427	10.2626	10.2071	10.8216	11.0105	9.2647	10.3306	6.9341	10.9966	10.3585	10.261	11.706	8.3482	11.2195	10.6431
ID1	16.2835	11.3428	11.1346	12.0804	12.8268	12.8187	11.4654	11.5943	12.476	12.3608	11.5989	9.8077	12.0264	11.6682	16.2872	11.2059	11.7662	12.4009	12.7014	10.9303	14.5759	10.3414
ID2	14.0205	13.6756	12.3194	12.4566	12.682	13.5145	12.4704	12.7389	13.7076	13.3769	12.4742	11.7627	11.2522	13.077	13.9354	13.7929	12.8192	14.6585	13.1928	11.9949	12.5911	12.6977
ID3	14.3811	11.1446	11.2268	12.124	13.8687	12.5189	11.7184	12.4426	12.0236	12.6034	11.7803	10.9246	12.4891	12.8599	14.3887	11.7897	12.7524	12.2825	13.1875	11.28	12.7835	12.2093
ID4	9.8377	8.9043	10.2804	11.4631	12.7891	9.8548	11.2841	10.437	8.8052	8.828	10.3784	11.6869	9.9968	11.647	9.8748	8.8891	11.5482	10.1245	11.9501	9.6001	11.1238	9.186
IDH1	15.5615	12.9902	12.6058	12.8593	12.6545	14.4683	12.6603	13.1106	12.8274	13.5818	12.3219	12.4648	13.5506	12.8412	15.6642	13.2593	13.2203	14.8334	12.5515	13.1778	14.0884	13.626
IDH2	15.844	12.4388	12.2197	13.6774	13.1911	15.5854	13.6529	14.6142	14.5979	13.2873	13.1789	12.6149	13.0468	13.5987	15.8012	13.3758	13.0428	14.7885	12.635	13.4493	14.1338	14.0694
IDO1	7.9615	9.9255	11.2954	10.6098	10.6666	8.7849	10.348	9.6194	9.5861	9.4384	10.149	11.6909	8.8983	9.9182	8.076	9.3543	8.7898	9.9849	11.4241	9.2065	10.8416	9.5717
IDO2	6.0211	4.43	9.2631	7.3287	4.9674	7.1641	5.709	6.9064	5.0292	4.4521	11.1003	11.1553	6.8087	5.2844	3.9212	0	0	10.5787	7.528	1.6692	9.8348	0
IER3	13.6876	13.4411	13.1073	13.2993	13.7302	14.8672	14.8279	14.2501	13.4919	14.8273	13.502	12.7454	15.076	12.7602	13.7087	12.3759	14.4019	13.3796	13.3723	15.8241	12.6195	13.7771
IFI27	12.2877	12.4297	13.5285	12.0661	14.0751	11.666	13.2359	16.1854	15.0282	15.9508	13.5159	15.4568	12.3506	12.8246	12.1558	11.8422	12.6459	12.1552	11.6708	18.2937	12.6868	15.4566
IFIT2	10.0598	11.9756	12.081	11.1192	11.7857	10.3447	12.065	13.2784	12.6702	11.5442	11.2572	13.3602	11.2666	11.5972	9.7917	11.2415	11.0776	11.4637	11.1697	13.032	10.0875	11.5373
IFNA2	6.4821	10.0377	11.2988	9.8916	10.1506	8.7206	11.199	10.1653	11.3521	10.3116	10.8093	10.7157	9.3071	10.9786	5.5696	10.6058	8.9564	10.3856	10.6506	9.6636	10.8932	11.467
IFNA5	6.2874	10.5236	11.6887	10.8836	10.5309	9.0861	10.6447	10.2747	11.4843	9.9872	11.2869	11.6186	9.7118	11.1128	5.5696	11.318	9.7655	10.3912	11.0202	10.6598	9.7842	11.9681
IFNA-Family	9.3187	13.8571	14.7814	14.0939	13.573	12.1148	14.8248	13.588	14.7576	13.6557	14.3049	12.029	12.7063	14.4623	8.1186	14.3056	13.2393	12.9399	14.0586	13.3082	11.183	15.2031
IFNAR1	14.4989	14.5186	16.4875	15.5026	15.782	14.3153	16.9138	14.2893	15.7496	16.896	16.4885	14.9837	15.6312	16.6335	15.116	16.3185	16.6987	15.3027	17.0323	15.9215	14.4984	16.6875
IFNB1	6.0211	10.5744	11.8742	11.6242	10.3233	8.4506	11.6102	10.3732	11.2281	10.5123	10.8698	9.6332	10.1174	11.0366	5.9924	10.8213	10.0214	10.4768	10.9455	10.3771	11.144	11.8764
IFNG	5.5855	10.685	11.7349	10.4434	10.2551	9.4252	11.2047	10.269	10.5695	10.4811	11.0098	10.6929	9.6095	11.1423	4.7697	10.3224	9.2278	10.3772	10.4081	10.0147	9.6973	11.2026
IFNGR1	13.2612	13.0293	12.2338	12.8003	13.0881	13.4025	12.0113	13.6188	13.0464	12.2973	12.9167	12.4243	13.3245	13.2731	13.3509	12.7135	13.7101	13.2563	14.159	13.0386	12.0839	14.4944
IFNL3	6.5704	5.6483	9.28	7.3208	4.8345	5.8331	7.1099	7.0091	7.2036	4.7137	7.7337	10.5795	7.3521	7.1638	5.6297	7.4228	6.6058	9.3923	6.285	5.1653	11.7833	5.8352
IFNW1	3.6187	10.0931	11.2084	9.6116	9.7202	8.6245	10.5063	9.9895	10.9794	10.1781	10.4856	11.7993	9.5868	10.6839	5.5696	10.4161	9.809	10.1627	9.5727	9.3043	10.1441	11.4311
IFRD1	11.0806	11.4696	12.2225	12.3204	11.7624	10.9987	12.5933	11.9022	11.5969	11.5238	11.618	10.0666	11.2794	11.8495	11.4006	11.4605	11.1592	11.8558	11.3507	11.3948	10.1056	12.3656
IFT52	13.065	12.5141	11.3261	11.3354	11.385	11.6717	11.0298	11.3764	12.2575	10.25	11.3119	10.5544	11.3123	11.3002	12.9306	12.0135	11.0541	11.0469	9.5918	11.6308	11.667	12.0611
IGF1	7.4431	11.4462	10.9872	12.1701	12.2603	10.4225	11.7504	11.4658	10.6491	10.4942	11.4451	10.6515	11.1263	12.6292	7.1751	10.5047	12.2762	11.9936	11.241	9.4395	9.9497	11.5579
IGF1R	13.3564	12.7305	12.3776	13.5403	12.8675	13.9677	13.0018	14.2947	13.4782	14.5251	13.9604	13.6722	14.4983	13.3708	13.3332	10.4096	13.5584	12.4366	11.6352	14.8765	12.8665	12.114
IGF2	16.3595	10.0596	11.4274	12.4573	15.4067	10.9702	13.0385	11.4033	11.0332	11.6127	11.7856	13.1966	11.5269	13.0501	16.3229	10.4443	13.3843	11.605	11.4883	9.9715	14.9501	10.5753
IGF2R	14.7715	12.7813	11.9744	12.2946	13.1006	13.5143	11.7995	12.8899	13.1914	13.0572	12.7271	12.6762	12.9205	12.8847	14.6952	12.1652	12.8303	13.2468	12.8963	13.2355	13.2344	13.9627
IGFBP1	16.4184	10.16	10.9559	10.7684	10.2122	14.3566	11.3318	10.1354	10.3047	9.942	11.039	10.0106	9.497	10.8455	16.4099	10.9844	9.2033	12.8597	9.6339	9.5632	14.8923	10.5527
IGFBP2	13.7088	15.0814	14.3006	13.6664	13.2399	16.3275	13.6359	15.1828	14.6649	14.8517	13.5818	12.7159	15.602	12.562	13.9432	11.8581	14.156	15.9006	11.3295	14.9104	12.997	15.9363
IGFBP3	15.9971	10.79	12.2653	11.6452	13.5437	13.3706	12.2274	12.842	13.196	11.3931	12.7221	12.3456	11.7912	13.1277	15.9575	11.7693	13.0185	15.1033	13.0354	10.5798	14.4181	12.0667
IGFBP4	15.3412	15.3769	14.8562	15.1424	15.751	16.8897	14.5336	15.359	14.5663	15.4789	13.9059	14.4089	15.2926	15.3473	15.2727	12.5254	16.0442	15.8577	14.0509	14.951	13.8708	13.4898
IGFBP5	13.8672	17.7445	13.2462	13.7053	16.0675	13.8227	13.4812	15.6336	16.3014	14.1809	15.1426	13.351	13.2046	15.1845	13.8414	14.6638	14.8348	13.1995	13.7317	13.0055	12.5733	13.5901
IGFBP6	11.2019	10.7168	11.4418	11.1572	12.856	10.0677	11.1631	10.3473	10.1242	10.251	10.9254	11.6418	11.2872	11.399	10.8987	10.3932	10.1199	10.6715	11.0179	9.9699	12.1989	10.4075
IGFBP7	12.6961	14.0618	13.6304	13.737	15.0018	15.9864	14.1277	14.9668	14.0202	15.9571	14.736	13.3048	14.338	15.4299	12.5596	13.6947	15.7034	15.2939	15.7932	14.2551	12.099	14.8775
IHH	7.6599	8.1468	10.1683	9.726	9.4087	7.4678	8.8425	8.2563	8.3638	9.3698	8.8387	11.8875	8.9456	9.1187	8.7601	10.0196	8.6778	10.1412	10.0523	9.3888	12.9771	8.3989
IKBKB	11.8961	13.0056	12.3113	12.9137	12.1846	12.8409	13.0677	14.0655	13.3227	13.4053	12.8205	13.7656	13.4776	13.1529	11.7648	13.0202	12.9173	12.0985	13.0687	13.8102	10.6436	12.2343
IKBKG	8.9086	8.8962	9.3297	9.3817	8.9599	7.7618	9.5384	9.247	9.436	8.4441	9.7354	10.9913	7.5624	9.0166	8.3053	8.2339	8.2907	9.5207	9.0944	8.6121	10.4635	8.528
IL10	6.7065	5.7234	8.6464	9.1058	7.7715	6.9752	6.9558	7.4514	7.3437	6.7084	7.6606	10.9004	8.0215	7.7599	2.8205	5.1442	6.6058	9.1291	8.4872	5.9554	9.9696	5.855
IL10RA	9.8612	10.9114	12.4479	11.1533	11.3389	11.3442	11.0791	12.6846	11.2027	10.838	11.5883	11.1692	11.9524	11.7315	9.5833	11.5945	11.4389	12.1261	13.8916	11.0641	9.8207	11.8569
IL10RB	13.4308	13.1504	11.7773	12.4992	12.3694	12.6775	12.5596	12.8562	12.4485	12.8113	12.3747	11.8289	12.867	12.4127	13.2758	12.0932	12.2438	12.5669	13.0032	12.6753	12.2573	12.6265
IL11	10.0186	10.3606	11.027	10.9777	11.3587	9.5351	11.3135	9.7925	10.0889	10.3066	11.0323	11.8573	9.5067	10.9951	10.0801	11.5337	9.767	10.099	10.4824	10.1946	11.1588	11.5586
IL11RA	10.4573	10.2087	10.5873	11.0923	11.4581	10.5588	10.3572	10.6382	11.2531	10.9213	10.4001	11.7785	12.0137	10.5828	10.413	9.4009	11.2397	11.9169	11.8305	10.8861	10.3787	10.5243
IL12A	7.9505	8.8606	10.3226	10.5772	9.8614	9.599	10.5687	9.3657	8.4802	9.647	9.2076	11.5588	8.8572	9.3404	7.7364	10.5431	9.5297	9.5258	10.3485	9.6143	12.9855	8.828
IL12B	5.0432	9.7054	11.3785	11.178	10.0228	8.4373	9.3532	9.2187	9.7882	10.013	10.8351	12.3594	9.7954	10.0296	6.2819	10.2192	9.1852	10.5438	10.164	9.7075	9.3667	9.3866
IL12RB2	5.7458	9.6503	11.1012	10.0209	10.3631	8.4961	10.7192	8.7204	9.7342	10.3351	9.8166	9.8562	9.514	10.4653	4.7697	11.0245	9.6906	10.1545	10.491	9.4687	10.9265	10.1176
IL13	5.5855	3.6574	8.7205	8.8624	5.4025	3.4062	1.5189	6.6622	5.6227	0	5.4004	9.1854	6.011	6	6.3189	5.2642	0	9.1754	7.1353	6.1	9.8348	1.7527
IL13RA2	7.9723	10.6413	11.2913	10.6001	10.8162	9.128	12.236	10.2055	11.2036	10.1943	11.305	11.2481	9.8726	11.2138	6.5543	10.5696	10.0542	11.0672	11.1771	10.116	10.5683	11.4208
IL15	9.3688	10.9788	11.4544	10.6026	10.8881	10.2167	11.233	10.4991	10.8616	10.2674	11.4316	11.7467	9.8838	10.8823	9.2891	11.3957	10.0366	10.8379	11.8603	10.9987	11.4822	11.0779
IL16	8.9962	10.5024	11.8623	11.1522	10.7357	9.9743	11.6926	10.7536	10.6541	10.7467	11.4219	10.3438	9.4848	11.3402	8.4951	10.9242	11.6625	10.9805	13.389	10.1427	9.7441	10.6608
IL17A	2.2514	9.0525	10.4196	9.5474	9.5871	7.9035	10.6244	9.1752	9.4941	9.0621	9.9007	10.5763	8.6881	9.7578	3.1836	9.2549	8.5387	9.3783	9.3078	9.1633	9.2436	10.0728
IL17F	6.8309	10.8267	11.6984	11.105	10.8965	9.2505	11.8547	10.0034	11.0311	10.5089	11.8471	10.2612	9.9207	11.0431	6.2819	11.2967	9.4524	11.0837	10.1501	10.3736	11.2825	11.7809
IL17RB	11.7485	10.8899	10.6413	11.2573	10.1834	10.4242	11.2195	9.7683	11.2569	11.8955	10.5281	11.0405	11.4107	11.1701	11.5236	10.9539	10.5061	11.1103	10.0785	11.4453	10.9455	11.0405
IL17RD	11.1681	11.0079	11.9397	11.6017	11.9933	9.8372	11.4848	11.1659	12.1372	10.4099	12.032	10.8178	11.1598	11.6168	10.631	10.436	11.6576	10.7856	10.5766	9.8976	11.0457	11.8722
IL18	11.1716	10.9128	11.6528	11.4524	10.7566	11.0681	10.806	12.1968	10.7841	10.6437	11.3774	12.3769	11.469	11.5137	11.0412	11.1556	11.1679	11.428	12.3104	11.1812	12.3455	11.8359
IL19	6.0623	10.4701	11.486	11.246	10.7217	9.8721	12.2546	10.2505	11.5478	10.7149	11.4904	11.2561	10.7056	11.4237	6.4245	11.4448	10.7409	10.586	10.741	11.2717	9.7015	12.2282
IL1A	5.9787	10.3279	11.4992	10.514	10.3494	8.5586	11.4116	10.0456	10.47	10.0166	10.7353	11.9128	9.7409	10.6037	7.4665	10.7418	9.1248	10.2047	10.3744	9.7791	10.6312	11.0889
IL1B	7.131	10.612	11.2725	11.5722	11.0884	9.012	11.0317	12.0928	10.5747	10.6578	11.088	11.7697	10.3739	11.2607	6.1649	11.5492	10.6768	10.5426	12.5755	10.4283	11.8403	11.3169
IL1R1	11.2281	10.7768	11.3082	12.8362	13.9929	12.4766	12.1358	11.9337	12.3674	10.3801	13.294	11.8089	11.7324	13.3856	11.5137	11.7406	13.0299	12.6806	12.3563	10.742	10.226	11.9609
IL1R2	7.0515	10.2442	11.8471	10.6354	10.9607	8.5586	10.5518	9.9195	10.3101	10.4767	10.9621	11.8055	10.1795	11.0211	5.5696	11.2804	10.102	11.2619	10.943	9.59	10.2952	11.1097
IL1RAP	11.934	11.2974	11.8613	12.2519	11.5934	11.2373	11.6816	12.025	11.5329	11.0794	11.8189	10.6105	12.5056	11.7665	11.9158	12.0699	11.3077	13.6776	11.7162	11.0382	10.8871	12.5716
IL1RN	10.3133	10.5786	11.2442	11.5455	10.6092	10.2849	10.8649	10.6837	11.3055	9.9885	10.9574	10.4415	10.4948	11.5981	9.9267	11.4913	10.4878	11.7231	10.2794	11.1175	9.9731	11.3888
IL2	7.4586	10.4564	11.436	11.1164	10.4003	9.4286	11.7927	9.3042	10.4233	10.3096	11.0239	10.422	9.6648	11.231	6.7834	11.0893	10.0201	10.4689	10.9155	10.001	11.2899	10.9949
IL20	6.6803	5.2343	10.922	7.8975	6.8658	7.7511	9.1691	12.5874	8.4706	9.5548	9.6796	11.1665	9.005	10.0579	6.8096	6.1858	8.9749	9.648	8.0587	5.2504	10.6083	7.3828
IL20RA	8.5225	11.2076	11.0518	11.7015	10.698	10.3987	10.5714	10.8921	11.7293	10.4994	11.2534	10.894	12.8644	10.7359	7.6373	10.904	11.0195	11.6038	10.9015	12.7121	9.9248	13.0373
IL20RB	7.8832	10.713	11.4673	10.9927	11.2866	10.1634	11.5369	10.6185	10.8787	10.9514	11.3888	10.4344	10.8784	11.1825	7.9519	11.6927	10.9562	10.8724	10.8389	10.8869	9.0356	12.2343
IL21	5.271	10.1475	10.5737	10.9301	9.9822	8.6818	10.589	9.4039	10.453	9.9471	10.9515	8.3263	9.1701	10.0224	5.9458	10.8651	9.6317	10.3312	10.9658	8.5294	9.7536	10.9127
IL22	4.5588	3.7562	8.827	0	4.6089	0	0.9508	6.3681	5.2849	4.0589	6.5544	10.078	7.9662	4.9637	0	0	0	9.2789	0	0	10.6516	3.0197
IL22RA1	9.5642	9.984	11.371	11.3466	10.4621	8.2145	10.4429	10.1666	10.2344	9.4882	10.6543	9.926	8.8226	10.8271	9.9177	11.1353	10.3575	10.5438	10.3882	9.9621	11.6245	10.5968
IL22RA2	1.5264	10.6669	11.4723	10.0674	10.038	8.7691	10.9733	10.0144	10.6815	10.5771	11.0317	11.9406	9.8764	10.5197	4.1019	11.3526	9.9253	10.6055	10.6925	10.1468	10.1604	13.1916
IL23A	8.2909	10.3428	11.4339	10.5961	10.2616	8.8108	10.4592	9.4081	9.6343	9.509	10.475	11.6745	9.2959	9.9575	8.1186	10.1485	9.3073	10.2237	10.7728	9.7844	10.7006	9.9153
IL23R	6.5704	9.8879	10.9947	10.3384	9.491	7.9602	10.5767	9.7487	10.0847	9.5665	10.1885	9.8362	9.2241	10.5458	7.092	10.6373	6.922	9.8691	10.4739	9.0491	9.232	10.9536
IL24	5.3397	9.6211	10.544	9.9952	9.4771	7.7295	11.5477	9.6067	10.7938	9.8456	10.6773	11.0802	9.2093	10.1073	6.5543	10.898	9.6499	10.2316	10.5669	9.3556	10.2821	11.1659
IL27	10.4821	8.7361	10.6796	8.4591	8.5257	7.8037	10.2814	8.5069	8.2818	9.866	9.1118	12.4487	9.8422	8.9502	11.8876	9.3019	10.6466	11.0299	10.7581	8.8991	13.0056	8.6719
IL2RA	6.6264	10.1509	11.2335	11.3281	9.4547	8.2902	11.2019	9.5224	9.9947	9.7815	10.8629	11.407	8.5772	10.345	6.6151	10.8952	9.241	9.7693	11.5157	9.788	10.3145	11.1434
IL2RB	8.7663	9.2497	11.3714	9.8403	10.1663	10.0394	10.176	9.7204	9.9516	10.3332	10.5539	11.3238	12.2932	9.9848	8.5583	10.5644	10.4494	10.8933	12.5119	9.5274	10.0507	10.4358
IL2RG	12.8952	10.6012	11.6477	11.41	11.0682	11.5352	11.5674	11.298	11.3477	10.6694	11.5933	12.1534	10.275	11.2392	12.7767	11.2861	10.6969	11.4597	14.1888	10.106	12.4364	11.4475
IL3	6.2162	8.7391	9.4931	10.1803	9.06	7.7724	9.4137	8.7136	8.3216	7.5012	9.5299	11.4981	8.9312	8.8458	5.1442	9.5735	8.567	9.2545	9.3174	9.3818	11.9267	8.1962
IL33	7.3794	9.7747	11.1963	11.1671	11.1324	10.3902	10.9497	9.8194	10.9069	9.757	10.5839	10.2329	10.074	11.0987	7.2149	10.5414	10.5772	11.2286	12.3497	9.5528	8.2479	11.1287
IL3RA	5.6943	6.512	9.6279	0	7.0865	7.4147	7.9002	7.9756	7.5709	8.2308	8.2528	10.6268	9.2358	8.5395	4.6586	0	7.6321	9.5759	10.1777	5.4069	9.6532	6.4962
IL4	12.0543	9.7329	11.1564	10.5969	10.3646	9.1925	11.3557	9.0443	9.6948	10.905	11.0228	13.6098	10.631	9.9688	13.826	10.5264	10.5798	10.5799	11.718	10.2382	14.4298	9.7196
IL4R	11.6464	10.5845	11.0424	11.372	12.5268	11.971	10.6589	12.0516	12.5259	12.253	11.373	11.0807	10.9969	12.266	11.3974	10.9086	11.9698	11.9624	13.0634	10.891	10.6023	11.0313
IL5	7.4116	10.7366	11.3489	11.3217	10.5201	9.5257	11.6409	10.3209	10.9358	10.3602	11.4679	10.8314	10.4862	11.1527	5.3003	10.7846	10.1092	10.6115	10.7658	9.7318	12.5807	10.9461
IL5RA	7.131	9.6851	10.7733	10.4993	9.5948	8.5525	10.1899	8.7957	9.6543	9.0265	10.388	12.1029	9.2903	10.0637	6.3189	10.4633	8.8398	10.0395	10.5909	9.4951	12.5016	10.4308
IL6	7.8946	10.3625	11.7124	11.4663	11.0948	8.4506	11.5868	10.2516	10.608	10.2531	11.2851	10.0388	10.4813	11.68	7.1951	10.7583	9.6132	10.2487	11.0453	9.9855	10.2747	10.7529
IL6R	12.0784	10.5505	11.7902	12.3019	11.8463	11.9272	11.3705	12.0044	12.0687	11.04	11.3646	10.4433	12.2634	11.6013	12.3571	11.9551	11.7881	13.7243	12.9244	11.7258	11.4996	11.5339
IL6ST	13.8885	13.6245	13.5433	13.9437	13.1017	14.8467	13.1138	15.4133	14.1005	13.0879	13.8691	12.8279	15.1171	13.7419	14.0969	11.464	14.6293	14.0482	13.3406	15.6476	12.568	15.006
IL7	6.9672	9.6867	10.4927	8.9566	10.0075	7.6853	10.4858	9.5454	9.4718	9.1084	10.3705	10.6105	9.2619	9.9246	7.8032	11.3163	9.5755	10.1024	10.9355	9.8827	8.9083	10.2554
IL7R	10.7227	10.5522	13.2807	10.997	11.1526	11.1738	11.8896	11.4956	11.4484	9.9304	11.7593	12.1753	10.6354	11.6243	10.6974	12.5976	12.3407	11.5727	14.5037	9.7225	11.7503	11.666
IL9	5.5278	3.5515	8.4563	8.4484	5.2543	3.609	8.2265	6.6482	5.3138	5.0533	7.1711	11.7116	7.6787	3.7095	4.8728	0	5.7118	9.5486	7.6363	0	11.906	3.5922
ILK	13.1611	13.718	11.86	12.7562	13.7732	13.6185	12.8414	13.3809	12.8852	13.0605	13.0686	12.8866	13.0997	13.3743	13.2482	12.6557	13.7386	12.7008	12.9372	13.074	12.1752	12.6808
INHBA	10.2002	11.4764	11.7144	11.2959	14.0715	11.6731	11.6845	12.1889	11.9799	14.2172	12.4099	10.9528	11.3171	13.4157	10.4468	11.1637	13.2862	11.451	10.6445	11.1641	10.7814	12.6428
INHBB	8.964	11.3278	10.9816	11.8385	12.0412	11.7898	11.724	10.2918	11.3564	10.9018	10.5162	11.6564	9.5845	11.9168	9.3485	12.0557	11.372	11.2302	10.4321	11.9047	9.5453	11.2725
INPP5J	7.5771	12.0308	8.2685	11.8522	11.3783	9.0818	9.7454	11.3635	12.1163	11.0823	11.003	10.4591	10.6758	11.2284	6.7834	10.2185	11.137	10.1774	6.01	11.0322	9.7387	11.7819
INS	15.2991	11.2653	15.1604	16.1024	13.5089	12.7106	16.759	14.2487	12.4493	14.6865	12.8372	17.0263	13.9835	13.8434	15.7116	14.3514	15.7086	13.2293	15.165	13.2424	14.0637	13.5468
INSR	10.5233	14.2603	10.5916	11.7233	10.8944	11.4813	10.4564	10.9986	10.7434	11.4589	11.0323	11.3902	11.6205	11.6758	10.6655	10.9922	11.3233	11.7253	9.3269	11.9941	10.5025	11.5008
INTS7	13.0144	11.8418	11.4232	11.8274	11.4902	12.7818	12.1184	12.1678	13.0229	11.9778	11.8926	11.4485	12.7865	11.4718	13.0341	11.9669	11.8994	11.9539	11.378	12.7443	11.8118	13.0856
IRAK1	14.8116	12.5504	11.7969	11.5932	12.3566	14.1523	11.5522	13.2875	12.9706	13.0567	12.2775	11.0335	13.2472	12.58	14.7421	12.4106	12.9558	12.3087	12.7573	12.8576	13.2622	12.5537
IRAK2	9.0988	9.5489	11.1861	10.2304	9.4965	9.575	10.3314	9.9003	10.2297	9.5262	10.5586	10.4935	9.5753	9.9233	9.2125	10.22	9.2905	10.1059	11.0568	9.7647	10.2652	10.1011
IRAK3	9.7584	10.9452	11.318	11.1355	11.252	10.4174	11.7702	11.3812	10.8015	10.5328	11.4333	9.8824	10.5604	12.1326	10.226	10.6384	11.5909	10.7302	11.9024	10.3795	9.7576	11.1569
IRF1	9.4982	10.5306	12.2291	10.1193	10.7691	10.2663	11.3261	11.0722	11.1484	11.1915	11.2235	11.3266	11.1412	11.0537	10.43	10.8542	10.4979	11.1103	12.6444	11.0374	13.0331	10.4521
IRF2	10.7932	11.4102	11.4062	11.3344	10.8531	11.7387	10.2082	11.3689	11.2002	10.7335	11.2269	10.7164	11.5143	11.2048	11.0328	11.4845	11.1205	11.6768	11.5729	11.4969	10.7365	10.8847
IRF3	12.9886	12.3489	11.3424	12.6695	11.6777	12.9699	11.5104	13.0912	12.0795	11.9806	11.7141	10.4935	12.793	11.9727	12.863	12.56	11.9245	12.0313	12.6857	12.8069	11.2585	12.3593
IRF4	8.7285	3.4371	9.3947	8.2762	6.7781	6.779	8.3222	7.6551	6.9594	0	7.1466	10.5189	6.9292	7.943	8.6771	6.605	0	8.9044	10.4713	4.3662	9.6846	6.9842
IRF5	9.9212	12.0178	12.8576	12.4238	12.0576	10.7412	13.2265	12.0041	12.3483	11.5745	12.492	11.9453	11.5928	12.6192	9.7209	12.7995	10.7096	11.8431	12.7474	11.0501	11.0263	13.2498
IRF6	12.4473	15.5752	17.2216	16.9895	16.3849	15.1054	17.976	16.3732	16.2285	16.3359	16.1859	14.1737	15.3199	16.5912	12.0114	17.1918	16.0905	15.2448	16.3643	15.0345	12.0265	16.8665
IRF7	9.4291	12.3098	11.8709	11.5972	11.8756	11.1708	11.4219	13.2746	12.7108	12.4593	11.6607	13.0911	11.9888	11.7048	9.4098	10.3626	12.2168	11.4979	13.2258	14.7116	11.5282	11.1914
IRF8	10.9632	10.9537	12.4936	11.3974	11.332	11.4845	12.065	12.5096	11.0762	11.3644	11.6023	11.2354	10.8887	11.3145	10.9919	10.8952	11.361	11.941	15.1411	10.3006	10.1014	11.2637
IRF9	11.6988	11.0309	11.4995	11.2266	12.1885	10.8288	10.7422	13.2584	12.9157	12.8895	11.6265	11.8208	12.2652	11.7449	11.7913	10.9351	12.0597	12.0376	11.5928	13.9979	10.9289	11.8999
IRGM	6.5121	9.6599	10.8933	9.6212	10.2648	8.881	10.8284	9.3287	9.8867	9.6153	10.5869	10.5978	9.3182	10.1517	6.4581	9.8294	9.2862	9.4228	9.5155	9.01	9.0835	9.883
IRS1	11.5356	12.5334	12.3408	11.664	12.5913	13.4352	12.4474	11.9121	12.7263	12.8139	11.4219	11.0802	14.1063	11.8944	11.7648	11.4317	13.4198	11.8795	10.0841	11.2913	10.7145	11.1333
IRS2	13.7608	12.6435	10.9215	10.6472	12.2138	11.3697	11.819	10.5214	11.1738	14.0151	11.3787	11.8865	14.2298	11.2783	13.6901	10.9642	12.0488	11.9067	11.4622	13.2129	12.2482	10.8591
ISG15	14.9818	13.435	14.3865	10.7634	13.4337	13.638	11.9394	16.3829	14.9803	14.9729	12.3146	15.1514	13.3922	11.838	14.922	11.5524	11.6869	12.2848	11.6953	17.3708	13.2837	13.2892
ISL1	5.935	10.2789	10.9303	10.305	10.5322	9.043	10.4496	10.1354	10.4788	10.1195	10.9882	10.9484	9.7552	10.6974	7.0264	10.6109	9.4618	10.6703	9.9275	10.1273	10.0496	10.9932
ITGA2	11.9354	11.4997	10.1143	8.6717	11.5357	10.4705	10.1667	11.6071	13.3346	11.8688	10.002	11.2241	9.7532	10.9537	11.8423	8.6998	10.5403	9.6804	8.3666	11.0946	11.2802	11.0774
ITGA3	11.6857	11.3815	10.8599	10.0988	10.8944	10.5169	11.0841	10.7017	10.9907	11.2239	10.4139	10.2196	11.6509	10.5087	11.8069	10.7664	10.1725	10.2143	10.5901	11.4722	10.6209	10.764
ITGA4	14.736	11.5663	12.0902	10.4862	10.9903	11.3091	12.0729	12.3339	11.1624	11.4131	11.373	10.8361	10.3632	11.6013	14.7886	11.1992	11.2722	11.6413	13.2638	10.6461	13.0824	11.7068
ITGA5	13.5622	10.0426	9.9335	10.9827	13.5594	11.0009	10.9767	12.1019	11.5096	10.7892	11.3279	12.4864	10.7635	12.4202	13.5183	10.2399	11.6469	11.4301	11.2243	11.2963	12.218	12.579
ITGA6	13.7074	11.3457	11.325	10.8347	11.6922	12.7095	11.4482	12.3053	11.1881	12.4508	11.4056	9.7646	13.6119	12.074	13.7254	11.4326	11.5614	11.18	11.9757	12.9226	12.0943	11.6903
ITGA7	9.7647	10.4444	11.0907	10.4605	11.3158	8.5708	10.8335	10.5708	10.0377	11.6709	10.5138	10.0723	10.0837	10.8002	9.3751	10.2066	10.8647	10.5081	11.7555	10.5006	10.1706	10.2129
ITGA8	7.1693	5.9901	7.6261	9.5185	7.4804	7.1316	7.335	6.7439	6.5237	8.0531	7.5836	10.5147	8.3149	7.6339	7.2726	5.5171	8.9696	8.9771	9.5337	6.9179	11.8778	7.1051
ITGA9	8.8392	8.5072	9.721	0.9053	9.6502	11.3335	0	9.849	8.0472	8.6828	8.4051	9.9707	9.605	9.4061	9.116	9.9235	9.9905	11.9003	11.5065	7.2112	9.3807	9.1742
ITGAM	8.5517	8.235	8.0236	9.4079	7.8766	8.5829	9.155	10.4981	10.7063	8.5417	8.8912	10.8055	8.6	9.3346	9.1676	7.7858	10.108	9.953	11.1141	10.682	9.1908	12.6977
ITGAV	12.6776	11.6401	10.3396	12.3278	13.4105	12.9403	10.1371	12.5914	12.3086	12.2586	11.7389	11.4594	12.8196	13.2346	12.9831	11.6825	12.688	12.0128	11.3697	12.8272	11.4063	12.7023
ITGB1	15.8077	13.9773	13.2545	14.001	15.5469	15.7812	13.8503	14.8666	14.248	14.9052	14.3655	14.043	14.6143	14.8993	15.6465	14.1942	14.5706	14.6039	14.0314	14.5591	14.2561	15.055
ITGB2	12.8355	11.5301	12.5251	12.2358	11.6056	12.5612	11.18	13.3138	11.5182	12.086	12.0185	10.6415	12.2337	12.1771	12.8034	11.9726	12.6401	12.1712	14.0032	11.0163	11.527	11.7695
ITGB3	9.5534	10.0155	10.3359	9.9373	9.8763	8.0588	10.0445	9.8854	9.7288	10.3801	10.4468	11.856	9.4897	9.7476	8.5889	9.7066	10.5143	10.1211	9.9984	9.1215	10.5303	10.2138
ITGB4	11.5163	13.3504	11.1861	12.0726	12.3236	13.6964	11.8595	13.1046	11.6116	12.8713	11.1657	13.4932	12.401	12.527	11.3767	11.4539	12.4183	11.2049	10.8302	14.1295	10.9798	10.5435
ITGB6	10.2048	12.2925	9.7143	11.4118	11.4216	9.4049	10.5419	12.0079	13.6681	9.9005	11.2433	10.3258	11.6177	12.8814	10.2453	10.6261	10.9675	9.4062	8.3292	11.3977	10.3779	13.7544
ITGB7	13.6717	10.4295	12.0191	10.8836	11.0975	10.296	10.2922	11.0643	10.2681	10.7164	11.1647	13.1237	10.1658	10.6755	13.6719	10.2073	11.249	10.8036	12.9854	11.192	13.0818	9.3729
ITGB8	12.1583	10.5184	11.2188	12.0652	11.4978	9.3809	11.8724	12.4917	11.2494	9.6718	11.0317	10.9503	10.2736	11.6073	12.1183	11.753	12.5533	10.1007	10.1053	12.4278	11.6533	11.4212
ITLN2	5.7955	9.9916	10.6888	11.2171	10.686	9.5598	11.8616	10.0416	11.0452	10.624	10.9085	10.8849	10.0392	10.8663	5.6297	11.5589	10.7993	10.3786	10.7496	10.4554	9.3997	11.1639
ITM2A	8.6763	9.6178	10.6378	10.4605	10.3944	8.8413	10.0872	9.7187	9.8364	10.1771	10.6354	10.8869	9.2647	9.8044	9.1625	9.6147	9.8426	9.797	11.166	9.8283	9.6959	9.5851
ITPKB	12.3633	11.4388	12.3964	12.7745	12.8189	12.379	12.3839	12.7589	12.7275	12.6373	12.0645	11.4964	12.2794	12.1733	12.4513	13.0563	12.9906	12.0864	14.2632	13.3113	11.4675	12.5361
JAG1	11.9984	12.0891	12.3813	12.3381	13.2762	12.1649	12.5959	12.177	11.8217	13.0321	12.3848	12.4629	11.829	12.6823	11.9301	11.7174	13.4353	11.8277	12.3944	11.2926	10.8441	12.7378
JAG2	8.2558	11.8526	10.4861	11.4058	11.6952	12.1554	10.6787	10.8779	11.2128	12.9824	11.1678	13.1276	10.1534	11.1357	8.8949	9.7769	12.1598	10.7543	10.298	11.4226	10.5813	11.2958
JAK1	12.7063	11.9184	12.7405	13.2213	13.2017	13.7135	12.8527	12.69	12.6257	13.0288	12.2834	11.3852	14.3109	12.9736	12.6449	12.6039	13.5196	13.516	14.037	12.7992	11.2927	12.4255
JAK2	12.197	11.1911	12.4103	11.968	11.5714	12.9013	12.1651	13.1431	12.7215	11.8725	12.2317	10.868	13.0451	12.5363	12.2141	11.6062	12.3983	11.9553	13.1657	11.7189	11.8735	12.4126
JAK3	9.2266	7.8884	11.0302	7.9237	8.8778	9.1403	9.3878	9.1874	9.1326	8.1402	9.4882	13.4807	9.3071	9.0732	9.2844	8.6653	9.4004	10.318	12.5181	7.8988	11.2689	8.8255
JMJD1C	13.0137	12.4378	11.874	12.7193	12.9079	12.3229	12.3569	12.7525	12.8378	11.9886	11.7079	10.9316	13.1668	12.4488	13.019	12.426	12.8884	12.6311	13.0766	12.4747	11.564	12.0889
JMJD6	10.6869	11.3482	10.4927	9.7843	10.5469	10.655	10.9846	10.7161	10.5221	11.154	10.7704	10.6652	10.5592	9.9412	10.7424	11.2647	10.4739	10.6329	9.7476	10.3143	10.2747	11.071
JPH3	8.8213	9.2326	10.0277	10.9652	10.8681	8.1989	10.1359	8.5492	8.5519	9.4165	10.6565	12.2417	10.4028	9.0381	9.5092	10.77	10.2819	10.5848	10.8134	9.5253	12.919	8.6522
JUN	14.1678	14.0858	13.5527	15.118	15.9079	14.955	14.6908	13.7955	15.3361	15.2631	12.8147	13.1373	13.4979	15.5469	14.0191	14.0744	15.6547	13.066	14.7915	13.1822	13.7274	14.2505
JUNB	15.6737	14.9006	13.4066	15.131	16.1576	14.506	14.8815	14.1557	14.3079	15.4844	13.3104	12.4581	14.3291	15.3921	15.6863	13.4135	14.6137	13.2368	15.2944	14.6004	13.8339	14.0239
JUND	14.3549	12.7329	12.9144	13.1512	13.956	13.4671	14.2317	12.3156	12.3842	13.6148	11.8493	13.9438	14.0398	13.1078	15.0564	12.3578	14.1687	11.9871	13.7492	12.6657	14.1477	13.4446
KAT2B	12.4766	11.8234	11.5995	11.5915	11.4943	12.4242	12.0635	11.5349	11.3468	11.6103	12.0595	10.9798	12.1259	11.7486	12.4549	11.5604	10.8661	12.3102	12.8415	11.6397	11.4356	11.559
KAT5	8.9909	10.9168	10.9468	10.4271	10.8434	11.1125	10.8807	10.8428	10.6334	11.4788	10.9	12.2515	11.1168	10.4662	9.6537	11.1079	10.8236	11.0984	10.6954	11.9829	10.5529	10.7456
KATNBL1	11.8825	11.3911	11.9974	12.8283	12.2768	11.8354	12.3783	12.2727	11.7386	12.0444	12.0658	11.4152	12.4525	11.8996	11.7905	11.8345	11.9032	11.8854	12.302	11.4694	10.6371	12.0274
KCND2	7.8365	11.4723	11.4394	11.2475	11.3618	8.6303	12.5479	11.124	11.1199	10.5934	12.9645	10.3958	14.8243	11.1846	7.4665	10.4373	11.4003	10.4542	10.6314	10.5941	9.2664	12.0451
KCNIP1	7.4116	9.598	10.7668	9.5474	9.5265	8.737	10.7594	9.8673	9.9516	9.6902	10.5609	9.9018	9.5868	10.3141	6.8096	9.8535	9.0367	9.8138	9.6733	9.4282	9.779	10.2959
KCNK5	10.5325	8.4786	10.4987	9.6466	9.4716	11.3688	9.7563	8.821	8.7975	10.3486	9.971	10.9522	7.7784	9.3327	10.4151	9.5536	9.3807	10.5401	9.3755	9.3818	10.3779	9.4252
KCTD11	8.9909	10.8274	10.5	10.3909	10.4222	9.6372	9.3797	10.4523	10.2884	10.3932	10.1157	10.1789	10.1348	10.0891	9.5132	10.0509	10.1282	10.0143	10.164	10.3143	10.8031	9.3917
KDM1A	14.8311	12.1068	11.0455	11.6424	12.1003	12.6107	10.4544	12.1813	12.2026	11.7246	10.9409	11.7163	12.7568	11.9273	14.9115	12.5021	12.3941	11.4375	11.3418	12.5292	13.1683	12.5959
KDM3A	12.9623	12.098	12.0548	11.4452	11.9049	11.8771	11.1081	12.1385	12.6995	11.7902	11.3531	11.9163	12.1702	12.0682	12.9115	11.8859	11.5353	11.2247	12.0152	11.9934	11.496	12.0566
KDM3B	12.6343	12.3258	11.1837	11.4813	11.463	12.9058	11.938	12.6563	12.1735	12.1236	11.9918	11.9163	12.9531	11.6621	12.5214	11.4178	12.2948	11.6687	12.2425	12.6005	11.3956	11.3129
KDM4B	10.905	15.7117	13.2107	14.4586	13.3979	14.0167	12.2892	14.5595	13.7626	15.3128	14.1664	12.8233	14.161	14.5181	11.1245	13.2414	14.8502	13.0712	13.5152	14.9344	13.2931	14.1743
KDM5B	12.5932	12.0345	12.3548	13.2485	13.2238	14.1229	12.2759	13.2949	13.9764	12.7795	12.6945	12.5475	13.1556	12.8387	12.3074	13.1626	13.0278	12.7005	11.9651	13.5393	12.2646	14.0415
KDM5C	13.2023	13.5857	12.7231	13.2609	13.4912	14.0185	12.9917	14.0364	13.8665	13.7948	13.4439	13.3884	14.0223	13.3565	13.0354	12.5027	13.6125	13.0508	13.4306	13.9977	12.3749	13.3595
KDM6A	11.765	12.0799	12.3523	11.6663	11.674	12.0848	11.7527	12.4932	12.7327	12	12.1253	11.2943	11.8549	12.4957	11.8845	11.7802	11.7948	11.9491	12.0066	12.3413	11.0451	12.7727
KDM7A	11.3784	10.3289	10.0213	9.9803	10.9775	12.5918	9.5986	10.8139	11.4662	9.7053	9.5749	9.7773	11.0055	11.0636	11.3974	9.1836	10.8576	10.8296	11.2993	10.818	10.8969	11.2252
KDR	7.5042	9.5541	9.3178	10.4712	10.1081	10.8502	7.5369	10.2895	9.5697	11.9466	9.0559	11.0422	10.0756	10.0753	7.5309	8.3333	8.2213	11.5471	10.4356	9.7683	11.5872	9.7344
KEAP1	11.027	11.7987	10.9683	11.3374	10.8173	11.5766	10.815	11.2382	10.7206	11.5298	10.9574	11.3276	12.5571	11.3329	10.9876	10.661	11.4896	11.2915	10.7079	12.1514	11.428	10.9204
KIF14	10.0445	10.0632	10.1135	10.2809	9.8355	10.3518	10.2263	9.6049	10.6384	10.4392	10.0302	11.6567	10.019	8.7991	10.9319	10.5342	10.9655	9.9756	10.6035	10.8223	12.5397	9.5476
KIF2C	13.4834	12.025	10.8943	8.7557	8.5993	11.2853	11.4706	10.1354	11.6911	11.6709	10.0839	13.4188	10.7141	10.452	13.4823	11.6986	11.1411	10.2253	10.6521	11.3575	14.0077	10.8659
KIF3A	12.844	12.9656	10.0449	12.4185	11.9884	12.8603	10.6522	12.5672	12.463	11.7561	12.025	11.5982	12.3527	11.5064	12.8217	11.4693	11.4207	11.912	10.8456	12.2236	11.7398	11.1403
KIF3B	13.2251	13.7573	12.0034	12.1877	12.2966	13.9239	12.3179	12.6523	13.0009	12.264	12.4832	11.1477	12.5739	12.1069	13.1509	12.6046	12.2869	12.3242	11.6512	12.4661	11.838	12.4467
KIF5B	14.707	14.6525	12.4633	13.5874	13.9863	14.4883	13.1375	14.607	13.5257	13.9262	13.8721	13.9898	14.7367	13.4502	14.6074	13.3173	13.9251	13.3584	13.2626	14.8762	13.5922	13.9647
KIT	10.4495	6.215	9.1802	11.3252	10.1953	7.115	9.5864	8.2044	8.1352	0	8.9324	10.6438	7.5809	10.1016	10.3849	12.0165	9.4352	8.7116	9.7729	5.7368	10.4294	7.3622
KITLG	10.2002	12.7232	11.3446	11.6214	10.8477	10.3694	11.1678	11.9822	11.9745	11.1969	11.6517	9.4937	10.6541	12.0691	10.2597	10.4096	11.4775	10.7456	10.736	11.4683	10.0875	10.1031
KL	6.3217	9.8673	10.4848	10.8681	10.6543	8.2828	9.3878	9.7187	9.8722	9.8484	10.5563	11.3662	9.5212	10.5664	5.5696	10.5174	9.9761	9.9625	9.6807	9.8301	9.6152	11.1963
KLB	11.6881	9.7879	10.6986	9.9552	9.2611	9.2581	11.0155	9.8428	10.0191	9.8926	10.456	10.4247	8.7177	10.4169	11.6406	10.6126	9.4711	11.068	9.7304	10.0989	10.6617	10.3282
KLF12	10.8864	10.7885	10.5196	10.6636	11.1083	9.778	10.72	10.0226	10.3235	10.7067	10.8299	8.8762	9.7835	10.7123	10.8379	10.5795	10.8788	11.3204	11.9721	9.5253	9.9474	10.5282
KLF17	6.2522	8.9879	9.5488	10.0087	8.6789	6.3113	9.9767	8.7136	8.9345	9.4456	9.462	10.3142	8.7871	9.0238	5.9924	10.0059	8.7318	9.4949	7.7931	8.6161	9.9104	9.6376
KLF4	10.4935	8.6359	10.6591	10.7215	12.1012	11.7655	11.5504	10.4462	10.457	11.3026	9.712	12.6433	11.9647	11.3729	10.7492	10.211	12.1707	10.4781	11.558	12.0542	12.6384	9.5307
KLHDC10	10.1098	12.5446	11.9634	12.1324	12.0488	12.5264	12.2916	12.2586	12.1573	11.9868	11.7616	12.4563	12.4043	12.0012	10.1199	11.6127	12.2966	12.6923	11.7559	12.0156	10.7821	12.4835
KLK1	9.9351	9.1465	10.3672	10.6905	9.8246	8.341	10.0685	9.3309	9.3103	8.6203	10.7153	12.3342	9.0786	10.2993	9.9386	10.6724	9.2541	10.0395	10.6604	9.7373	11.5219	10.1329
KLK2	3.379	9.5506	10.5668	10.2656	9.4993	8.6591	9.5969	9.2163	9.2849	9.0265	10.513	10.6921	8.5063	10.8113	0	11.1509	8.9696	10.0661	9.8437	9.5465	8.3759	10.8591
KLK3	5.8435	9.866	10.9444	11.9833	10.5282	9.1321	10.0279	9.7404	9.7489	10.2386	10.7083	10.6515	10.0592	10.7519	2.8205	11.327	9.3363	10.0956	9.3212	9.9871	11.7391	11.1875
KLK4	4.6695	7.5041	10.2186	9.4299	9.7226	6.1254	6.4245	8.7667	7.3853	7.9451	9.1757	11.2894	8.4966	9.9143	3.4734	8.8124	9.8193	9.1157	7.6786	7.8856	9.5807	8.204
KLK5	6.3553	10.008	11.4786	11.4654	10.8358	9.2199	10.8757	9.7102	10.071	10.0771	10.7877	11.1767	9.821	10.9606	7.2914	11.4615	10.3626	10.2853	10.2223	9.8074	11.597	11.2876
KLRB1	3.6187	5.1277	8.2468	8.0141	6.9486	8.9053	5.8084	7.7103	6.8047	4.9351	5.9075	10.6943	7.6083	7.8544	4.6586	6.9863	7.5915	10.0939	10.9015	0	9.1809	6.8225
KLRD1	6.7824	10.3036	11.4571	11.0472	9.9383	9.6885	10.8276	10.4882	10.0539	9.7628	11.0522	11.7951	8.8572	10.7432	6.355	10.5071	9.8964	10.6341	10.6268	10.2343	12.3083	10.5366
KLRG1	9.1426	11.2979	12.1858	9.9179	10.8542	10.6848	12.1672	10.4694	10.7179	10.2997	11.6513	10.675	9.6863	11.4608	9.275	11.2995	10.6358	11.4651	12.7408	9.7354	9.1829	10.7167
KMT2B	12.4069	12.4977	11.325	12.3624	12.1268	13.2973	11.35	13.4459	12.2873	12.7214	11.9728	12.7239	12.6116	12.4772	12.3387	12.4737	12.54	12.1757	12.414	12.8809	11.5785	12.0359
KMT2C	12.9596	13.0186	12.3021	13.1647	12.8566	13.0902	13.3088	13.4179	12.998	13.1823	13.2752	12.3711	13.4248	13.0146	12.8108	12.4145	12.7309	12.7993	12.9024	13.4147	11.8729	13.508
KMT2D	12.9093	13.4814	12.4318	12.8098	12.8754	13.7016	12.1178	13.8582	12.5105	13.1477	12.7745	12.9077	13.0125	12.6953	12.7717	12.2785	13.0373	12.8579	12.9154	13.263	12.2508	12.4082
KNG1	6.6264	9.6567	11.1388	11.3359	9.8136	9.2237	11.4834	9.6302	9.7248	9.8415	10.517	9.6833	8.5111	10.4386	2.3342	10.722	8.0167	11.5452	8.934	9.0872	10.0907	11.1944
KNTC1	13.5062	12.9942	11.5669	10.6652	10.6219	12.1054	12.0255	12.0058	12.6995	12.1767	11.2794	12.1474	11.482	11.2773	13.6921	11.4113	11.7787	11.3248	11.8435	11.9026	12.8116	11.7422
KPNA2	15.7785	13.6929	12.9763	11.9966	12.624	14.2244	13.3522	13.0451	13.3049	13.7374	12.6576	12.0119	12.6331	12.3324	15.6661	13.6018	12.4456	11.7702	12.2306	13.2522	14.2342	13.6218
KRAS	14.2005	12.9199	12.1256	12.5178	12.6961	13.9139	11.7886	13.3557	12.3953	12.0802	12.1103	11.8357	11.7818	12.314	14.1764	12.2261	13.3985	11.6525	11.9724	12.6304	12.59	11.8221
KREMEN1	10.9981	10.5445	10.4182	11.1061	11.9142	10.4737	9.9646	9.3131	10.562	9.9773	11.1077	11.5213	11.1667	10.444	11.0342	10.429	11.542	10.7368	10.4497	10.1329	10.2952	9.7033
KRT13	6.3553	9.9941	10.2727	10.428	9.8485	8.5829	10.6218	8.9755	9.1865	8.8902	10.2578	10.6361	9.367	9.5376	7.2344	9.3297	8.9906	9.5334	9.8804	9.2092	8.3724	9.6087
KRT14	6.0211	10.8387	11.7932	13.4657	13.594	8.2067	11.4932	9.7454	9.8999	10.5721	10.9103	10.5197	11.2067	12.3487	6.523	11.0048	12.6442	10.5286	10.7804	10.5318	11.0473	10.3396
KRT16	11.4673	11.6336	11.9063	11.9629	12.3903	9.1925	12.0184	10.1151	10.9456	11.6231	12.1491	11.7757	10.9407	11.2263	12.9628	11.565	11.1073	11.1306	11.695	11.1926	12.9862	10.7059
KRT17	11.1165	10.762	11.9594	13.1571	13.8801	8.4373	11.1637	9.7796	11.3001	10.6976	11.0239	10.6112	11.3425	12.4443	11.3513	10.8247	12.8997	10.3898	11.339	10.804	11.3964	10.4464
KRT18	18.4271	16.9845	15.4644	15.4945	15.7301	17.0238	15.8648	15.9557	16.2144	15.5569	15.6814	13.3366	15.2822	15.7152	18.3684	15.5355	15.19	15.1056	14.6762	16.4936	16.65	15.6695
KRT19	15.5116	18.3704	15.9771	17.5398	16.2427	18.9234	16.8071	17.1752	12.6885	18.026	17.0929	16.6753	16.2598	16.1459	15.5194	16.836	17.721	16.0522	11.2695	17.372	13.8831	14.776
KRT5	2.2514	9.4693	11.1434	11.6828	12.9656	6.938	10.4351	9.3849	8.8052	9.1129	9.9895	10.9627	10.4813	11.2943	4.1019	9.4611	11.1581	9.5784	9.716	8.7205	8.7281	9.6617
KRT6A	5.89	9.7879	9.9354	10.4915	10.0399	8.2754	10.1899	9.1074	9.2156	9.8538	10.3393	10.033	9.2211	9.8252	6.3189	9.6733	9.1715	9.4062	9.7743	9.0872	7.6325	9.7237
KRT7	12.1737	8.1005	9.969	14.9523	11.0765	14.6587	8.7826	15.3787	8.5939	6.5296	9.0646	10.3654	12.9758	15.2584	12.0283	14.491	13.6781	10.8182	8.762	15.9143	11.4887	14.2537
KRT8	17.2379	16.6894	14.698	15.1902	16.0492	17.8585	16.0295	15.8041	16.5121	16.3104	15.2349	14.952	15.9128	15.5336	17.2823	15.4299	16.18	15.0878	13.6765	16.713	15.6675	14.6963
KSR1	8.1452	10.0017	10.8167	9.0851	11.2057	10.141	9.8217	10.1529	9.77	10.743	9.9321	11.4664	11.4376	10.0788	8.8949	8.7209	11.8104	10.7023	11.5417	9.3363	12.0801	9.3097
L1CAM	12.6462	8.0034	9.7188	8.6021	9.7131	6.8804	9.6261	8.6966	8.4898	8.276	9.4752	12.0976	13.2967	8.9016	12.6275	8.4392	8.51	9.6148	9.5533	7.8244	11.8898	8.1528
LAG3	9.6746	11.1728	11.6343	11.1566	11.2811	9.68	10.8022	11.4365	10.4587	11.3539	11.055	12.4187	9.3455	10.8043	9.2125	11.1878	10.1044	11.2434	10.3485	10.7113	11.8463	9.5027
LAMA1	11.7851	10.1338	10.2345	10.3365	10.3509	9.3564	10.7016	10.0117	10.6689	9.8754	10.4053	11.0824	9.3264	10.661	11.6222	10.4258	9.1033	10.1479	10.4018	10.173	10.5994	10.8677
LAMA3	8.375	12.7433	11.6099	11.6705	11.3961	12.6936	10.7492	11.3342	11.1245	13.8654	11.4442	12.0914	12.3425	11.0936	8.3947	10.3807	10.7425	10.7543	11.4209	11.6447	11.1644	10.6846
LAMA5	12.1137	13.5936	12.9229	13.3724	13.5083	13.6838	13.166	13.8479	14.3075	15.0425	13.6734	13.7505	12.5438	13.4043	12.6666	13.5874	13.5963	12.7196	12.3375	13.5292	12.4262	13.5025
LAMB3	10.4515	9.2219	10.5743	11.1249	10.5214	8.8159	10.1899	9.3527	11.4048	9.966	10.501	11.9672	10.2258	10.4449	10.5993	10.9659	10.006	10.3515	10.0535	11.0714	10.3172	10.3982
LAMB4	16.0607	9.5779	14.1594	13.6595	11.9933	11.3353	15.9069	11.3484	11.9603	14.4412	12.2297	15.6797	12.6135	13.6248	17.3189	13.4467	15.0547	12.2102	14.8298	12.354	15.3755	13.3454
LAMC2	7.9395	9.4528	10.9942	11.0673	11.2771	9.6772	10.1725	11.2163	10.9034	10.2887	10.4359	11.0469	11.7947	10.5714	7.4665	10.7309	10.9252	9.7885	10.7735	12.1427	9.8194	11.6653
LAMC3	6.9888	9.0131	9.9917	9.1397	10.1045	10.5649	9.6862	8.5263	8.3638	10.1857	9.7217	10.9997	9.46	8.5528	6.981	9.6113	9.8541	10.9533	9.62	9.7225	10.488	8.6858
LAMP5	10.6247	9.7539	10.9424	9.5839	11.2739	10.0394	10.9346	10.3253	10.6284	9.636	10.8093	10.8441	10.1395	11.1538	10.8347	10.8359	11.8323	10.337	11.2253	9.8472	9.9128	11.3561
LAMTOR3	11.5237	10.8066	10.6526	11.2696	10.0972	11.7859	11.3892	9.9839	10.4939	11.1694	10.3967	10.8791	11.6476	10.5599	11.7673	11.0942	11.5376	10.7962	11.3347	11.4521	10.556	9.9822
LAT	12.8059	9.5506	11.3258	10.4197	9.5102	9.9949	11.3282	11.0048	9.9562	10.8215	10.1136	12.0331	9.6691	10.7197	13.1181	10.0205	11.0429	10.7706	12.5513	10.0086	12.3892	9.7517
LATS1	13.4227	12.9964	11.5663	12.0301	12.3486	12.4871	11.8609	12.2887	12.4469	12.8405	12.745	12.246	12.9022	11.9785	13.4682	12.4578	12.3926	12.1659	12.7039	12.9033	12.205	14.641
LATS2	10.8735	8.3302	9.0906	10.1462	11.7653	10.2868	9.5035	10.6638	10.2975	9.6328	10.0224	11.6041	9.3616	10.7381	10.8458	9.9226	11.37	10.4702	10.7901	9.3841	11.174	9.1342
LCN1	7.0918	10.6866	11.6872	11.5522	11.4475	9.9277	11.3161	10.2481	10.2391	11.4011	11.6109	10.2461	10.9016	10.8408	6.0375	11.9025	10.4256	10.7445	10.9773	10.7456	9.6033	11.2511
LCN2	6.1792	2.1937	9.277	8.7143	7.5772	8.2223	1.5189	8.1752	8.0472	0	6.9149	11.7087	8.0078	9.9169	6.9341	6.5303	8.3033	10.2883	8.6691	4.875	10.0736	2.8718
LECT1	8.1547	8.7361	9.9237	8.8596	9.491	6.3401	9.8642	8.4226	8.1553	8.7659	9.2956	10.0837	8.2411	9.1584	8.1186	9.6404	8.2864	9.5857	9.5711	8.6081	10.2201	8.0915
LEF1	12.4233	11.1463	11.4965	11.0819	10.4105	11.1867	10.4782	11.5731	10.2153	10.3848	11.5925	11.4481	12.3459	11.081	12.312	10.49	12.5793	11.3292	12.7067	11.5942	11.4859	10.7836
LEFTY1	7.9723	10.7168	11.4524	11.6988	10.7427	9.5289	11.7782	10.1392	10.886	10.5663	10.9615	12.0581	11.412	10.4368	8.2002	11.3718	10.3494	11.1662	10.9827	10.8819	9.9765	11.2436
LEFTY2	10.7778	9.5963	10.6252	9.9628	9.5156	8.1181	11.102	9.0308	10.3777	9.0923	10.3714	10.3626	9.0221	10.0544	10.9746	10.9091	8.9617	9.6758	9.6522	9.3142	9.779	11.1231
LEP	5.5278	9.0525	10.0654	10.2135	9.6203	7.8344	9.2944	8.1752	9.0702	9.3469	9.8397	10.3429	9.6118	9.5292	7.7364	9.3421	9.2584	9.5284	9.6477	8.5079	11.5838	9.9022
LEPR	10.095	10.1543	11.6337	11.0883	10.4366	11.8555	11.8522	10.1202	11.1524	10.5869	10.7737	7.9025	11.2119	11.5235	10.2477	11.4275	10.3269	12.8108	11.5745	10.2691	9.3578	11.0832
LETMD1	12.615	12.878	11.1598	12.6043	11.6258	12.7752	11.7437	12.8194	12.3104	12.0577	11.7437	10.967	13.3493	12.1102	12.6924	11.1111	12.493	12.2458	12.5131	12.2493	11.496	11.8682
LFNG	10.8662	11.5397	9.904	10.2707	11.6667	12.3545	11.9493	13.1289	10.9051	13.2124	10.9979	12.9539	13.503	11.0907	10.8186	8.108	12.5907	10.1627	12.0826	13.6547	10.2376	8.843
LGALS1	14.4563	13.7472	13.0828	13.897	16.1764	14.1936	13.6066	14.3002	14.7693	14.3095	14.3204	13.6142	14.8256	15.1094	14.4574	13.0168	15.437	13.6704	13.2982	14.0091	13.2252	14.4082
LGALS3	13.2409	11.1059	11.844	13.1991	13.6102	16.5508	12.4219	13.2994	13.5425	11.2468	12.0132	12.2159	13.7531	13.8848	13.2755	11.6164	13.3448	11.8854	12.1731	14.2358	12.4638	11.6265
LIF	11.6345	9.1891	10.8516	11.4058	11.7721	9.1321	10.7924	10.1454	10.6161	9.9983	10.9615	10.8856	10.3403	11.7769	11.5904	10.4863	10.4711	10.1758	10.9224	10.9278	11.4855	10.1935
LIFR	13.1614	11.1474	12.2235	12.0868	12.0156	11.9542	11.6861	11.7564	11.1413	11.6573	11.5414	11.4313	12.2816	11.4214	13.1496	12.7585	11.6349	12.9825	13.3648	10.8345	11.6949	11.8689
LIG1	13.9212	13.1105	10.8827	11.9746	10.8195	12.4677	11.4997	12.5724	12.4223	12.1146	11.6433	11.5698	12.1358	11.669	13.9389	12.6756	12.0643	11.1865	11.861	12.4644	12.8435	12.0222
LIG3	11.9811	13.2492	11.7152	11.5123	13.0335	12.464	12.0136	12.2166	12.2774	12.0697	12.4086	12.2302	12.2124	11.5721	11.9442	11.9363	12.0541	11.7556	11.5409	12.8124	11.8953	12.2862
LIG4	12.299	11.3338	11.2691	11.109	10.9396	11.4966	11.5319	11.6071	11.5531	11.7078	11.8467	12.2323	11.504	11.4643	12.4518	11.5274	10.8893	11.761	12.0633	10.4225	11.4614	11.6352
LIN28A	12.3832	10.0092	10.9254	9.4245	10.0808	7.8242	9.5165	9.4932	9.8226	9.5565	10.2064	11.4733	9.1108	10.4932	12.2129	10.8807	8.7411	9.9549	10.123	9.4441	11.6205	10.8883
LIN28B	11.0931	9.4362	10.5749	10.569	9.2416	6.9567	9.2509	8.406	9.6443	10.0202	10.4502	8.8337	8.7177	9.9995	10.9305	10.8887	8.8797	9.3555	9.9035	9.6322	10.4602	10.6956
LIN9	9.8757	11.1834	11.7444	10.7756	10.8913	9.9605	12.0008	10.7077	11.7343	10.9258	11.0708	10.1597	10.6321	11.0867	9.7415	11.5023	10.6499	10.3544	10.8269	11.3796	10.2443	12.2696
LINC00886	8.8392	10.4079	11.4803	10.8195	10.7039	10.9987	12.0797	11.1904	10.4708	10.7201	11.2672	10.5264	11.9479	11.0437	8.901	11.391	11.5019	10.8348	11.295	10.5028	9.6211	12.4647
LIPA	13.9098	12.3583	12.0669	12.578	12.4419	13.9626	11.8889	12.7486	12.7625	12.886	12.2495	10.5851	13.3519	12.7841	13.9093	12.2217	12.3323	14.5822	13.6462	13.3204	12.6873	12.5232
LIPE	7.2065	9.8153	10.7531	10.6698	9.1983	8.5088	11.0909	9.2586	9.454	10.0596	10.6543	10.7417	9.4322	10.0403	6.355	10.3085	8.56	9.8221	9.0605	9.5338	11.2019	11.0324
LMO2	6.4821	10.3127	10.6003	10.5363	9.8334	7.9786	11.2335	9.4573	9.7262	9.343	10.8099	10.9991	9.2561	10.1418	5.9924	10.0408	9.3135	10.2671	10.6261	9.5059	10.4124	10.5313
LOX	14.4646	9.742	9.2159	11.1899	14.1638	10.6406	0	11.3955	11.8505	8.9138	11.3584	11.2913	10.069	12.8787	14.4806	10.4544	12.5484	9.8631	10.1098	8.4234	12.8622	11.189
LOXL1	12.7225	10.3228	10.3002	12.0743	13.4229	11.0266	11.2307	11.6274	11.5029	10.5054	11.8292	11.6734	13.4232	13.4191	12.5996	9.8885	13.4121	10.4556	10.6991	12.4065	12.0009	11.5937
LPCAT1	13.7551	10.7885	11.6477	10.7814	11.7118	12.0683	10.8735	11.2592	12.2045	10.849	10.6258	11.4647	12.2019	10.9587	13.7406	12.4235	12.0491	10.9542	12.4985	11.808	12.8437	10.5435
LPL	11.0374	8.6584	9.9595	10.9211	10.5939	7.8743	11.2036	9.9399	9.7673	10.818	10.4602	9.921	9.4271	10.3431	10.8443	9.4009	10.3716	9.8489	11.1949	9.225	9.85	10.1759
LRG1	10.4319	10.471	10.6888	10.1079	10.4394	13.1723	10.5455	11.1965	9.9023	9.2918	11.1014	11.4952	12.3929	11.7619	10.4384	9.8333	11.7862	13.951	8.8987	10.2408	11.9586	10.7764
LRIG1	12.8902	12.3725	13.028	14.3096	12.619	13.8308	12.499	13.71	13.3519	13.2365	13.2903	11.6779	15.5733	13.487	13.0123	13.4896	14.7081	12.7367	12.8732	14.8011	11.5148	13.2613
LRMP	11.1128	10.8224	11.6765	10.6417	10.4565	8.9386	11.3329	9.9839	10.2874	9.9005	11.0805	9.5455	8.9703	10.7286	11.0981	10.8465	9.6986	10.586	11.5086	9.007	10.4167	10.4472
LRP12	11.5877	10.471	11.6271	10.4371	11.6526	11.8272	11.6676	11.0096	11.1189	10.8117	11.2356	9.898	10.2199	11.3809	11.4369	12.6461	10.2009	10.4755	10.3277	9.9123	10.1946	11.1584
LRP1B	2.2514	9.9466	10.9759	10.3355	9.922	10.61	9.6397	11.387	9.9059	8.8527	10.9968	9.9695	8.9384	10.381	4.8728	10.3064	8.8253	10.0484	10.1997	14.5749	8.4608	10.7242
LRP2	8.0149	11.7041	12.1772	12.8094	12.3761	9.4584	11.3902	10.9741	11.5045	14.045	12.4182	11.5814	12.7476	11.1884	7.2914	11.6184	11.7494	12.5868	10.8442	13.8416	9.6704	12.2606
LRP5	11.4226	11.3363	11.6993	11.6977	11.0048	12.1065	11.3066	12.2399	11.3521	12.2325	11.567	11.3774	13.2036	11.4497	11.5608	11.7854	13.1529	12.7927	10.8731	11.8605	11.3419	12.1508
LRP6	11.7611	12.445	11.2224	11.9213	11.2698	11.7408	11.3552	10.9635	11.1158	11.0823	11.4493	10.236	9.7954	11.4178	11.6166	11.464	11.1347	11.4664	9.9487	11.6348	10.5782	11.3035
LRRFIP2	11.9512	11.7698	11.7843	11.9375	11.9418	14.4545	12.8582	12.21	11.4791	12.0387	12.2404	11.5429	11.7401	12.0457	11.6961	11.7153	12.0904	12.0638	11.7266	12.3419	11.3852	12.479
LRRK2	9.749	11.0505	11.7532	11.4366	11.0893	10.3251	11.3166	11.8462	11.1787	10.6445	11.6228	10.698	9.1731	11.6996	9.5171	10.7547	11.5978	11.6188	12.1005	10.6549	9.5375	12.1806
LTA	5.6943	9.0622	11.1081	8.7931	9.3244	8.093	10.9899	8.503	9.2535	9.5021	9.7189	10.6454	8.8946	9.5105	6.9341	9.9903	9.3984	10.0783	9.9865	9.5797	10.6444	9.3346
LTA4H	13.7938	13.3093	12.424	12.28	11.8108	13.3905	11.9152	12.5494	12.3629	12.5274	11.9429	11.0099	13.2821	12.3717	13.7243	11.6734	12.068	12.2964	12.2314	12.5745	12.5038	11.9008
LTB	7.4892	7.7515	11.2148	9.7929	8.5734	9.5475	9.8351	9.9355	8.7102	9.4348	9.9044	10.9602	8.9982	9.2594	5.848	9.4281	10.0022	10.1725	14.462	8.8658	9.3128	8.7321
LTBP1	14.1229	10.7739	11.0054	11.0958	12.1232	12.5423	11.0012	11.1916	11.4654	10.5175	11.6075	12.1074	13.4637	12.2121	14.1203	12.8623	11.7926	12.6402	11.1761	10.5049	12.6182	11.8758
LTBR	13.5564	13.2931	11.7835	12.3829	12.9951	14.3962	12.023	13.3341	12.2474	12.8712	12.4897	12.3321	11.9132	12.7527	13.517	12.4364	12.2056	12.8022	11.5761	13.4301	12.0251	11.7777
LTF	7.5042	9.4547	10.8439	13.069	10.8892	8.6127	11.1904	13.5873	10.8938	9.8979	13.0661	10.1714	9.8876	16.912	7.3462	10.0315	13.824	11.8954	10.7853	13.2843	12.8083	15.3873
LTN1	13.8679	13.0639	11.957	12.6393	12.1787	12.6697	12.2483	11.9308	12.3375	12.231	12.1608	11.4156	12.3422	12.2708	13.8527	12.7463	11.9073	12.1244	12.0868	12.2663	12.3214	12.2234
LY96	11.8717	11.068	11.5371	10.6179	11.3489	10.3676	11.7713	11.4106	10.9532	9.7613	11.4814	11.6461	10.0105	11.3739	12.2853	11.8707	10.4062	11.2604	11.9189	9.5189	11.4903	11.4613
LYN	7.3127	9.7495	11.6554	10.6574	10.49	9.6857	11.2251	10.5976	9.8999	9.8333	10.6922	11.0134	9.5637	10.2285	7.2536	11.2546	9.6922	10.1127	10.6702	9.9107	8.0776	10.7403
LYVE1	5.271	10.8686	10.7976	11.585	10.794	9.9134	11.298	9.9628	10.5574	9.8306	11.0902	10.981	10.2821	11.085	6.4909	10.6605	9.9866	11.9908	12.1071	9.9091	9.7346	10.7548
LYZ	15.5466	12.0616	13.161	13.3087	12.4754	14.6055	12.3451	13.7069	13.7848	12.3954	13.2692	12.3025	13.0231	13.6278	15.7513	13.0092	12.1007	13.7734	15.0075	12.0925	14.1076	12.5438
MACC1	10.8054	12.1708	12.4912	11.8549	12.4235	12.904	13.9306	13.8114	12.655	12.2853	12.3646	14.4233	12.7863	12.5251	11.3231	12.8174	13.2324	11.7777	12.6256	12.9767	10.6494	12.5985
MAD2L1	14.7074	12.8794	12.1211	11.3237	11.2439	12.5221	12.4231	11.5449	12.1633	12.239	12.0306	10.2712	11.6504	11.9106	14.737	12.7219	11.2276	11.1297	11.6375	11.7383	13.2919	12.0579
MADCAM1	6.6803	8.4713	10.5124	11.0196	10.0094	7.3874	9.0873	8.4834	8.9345	9.5813	10.6102	11.452	9.4296	9.2736	7.092	9.9755	9.3586	10.2625	10.9767	9.5401	12.1217	8.6663
MADD	12.3352	13.2633	11.5912	12.331	11.8719	12.2593	11.6145	12.4914	11.9337	12.114	12.1318	11.2651	12.7386	11.746	12.4528	10.977	11.4163	11.8884	12.0536	12.463	11.3043	11.6051
MAF	15.6395	12.6716	13.1019	13.2053	14.1624	13.9577	13.0794	13.419	13.2421	13.7461	13.5024	12.6412	13.5922	13.735	15.5648	13.0011	14.1861	14.7147	15.2081	12.6729	14.2036	12.7499
MAFF	11.8231	11.2881	10.9636	11.908	12.2513	10.5512	11.809	10.3817	12.0446	11.3997	10.9385	10.8501	12.8858	11.8199	11.9181	11.2999	11.1441	10.4353	11.5417	11.7594	10.6053	10.7154
MAG	7.4431	7.2226	10.0093	9.6929	7.9427	7.9509	8.6449	8.2839	7.0046	8.5978	7.8084	12.3302	10.4106	8.5888	8.4706	7.6947	8.7898	9.8159	9.2266	8.3957	11.2552	6.4578
MAGEA1	10.6039	8.7391	10.0231	9.7051	9.7343	8.2067	9.4018	8.5108	8.1831	12.2398	10.072	11.1761	8.406	8.9577	10.771	9.6798	5.6339	9.1325	9.1895	9.2614	10.7808	7.1856
MAGEA10/MAGEA5	4.6695	7.1244	7.6642	0.9053	8.2075	5.9866	8.3347	7.1851	8.6232	6.6841	8.9035	10.5891	7.6958	9.0778	6.0812	7.9559	6.2532	8.515	8.3405	6.7381	9.2359	8.9273
MAGEA11	6.9672	10.1464	11.224	9.7929	11.0173	7.8344	11.3872	9.3462	10.7925	10.42	11.3783	12.1463	8.9491	10.6587	7.904	11.0721	9.2713	10.0107	10.623	9.8127	11.7899	10.7389
MAGEA2	9.5891	11.0752	11.2104	11.3374	11.7907	8.8663	12.2251	10.1971	11.62	11.1087	12.0219	10.4229	10.328	11.6747	10.199	11.5943	9.8237	10.8491	11.4386	11.0996	10.9078	11.9253
MAGEA4	8.2199	9.9827	11.6032	10.4398	10.7543	7.6965	10.7343	9.4102	10.4366	9.6962	11.0132	12.2016	9.6713	10.7205	8.0432	10.639	10.0073	10.7146	10.3456	9.5528	12.1193	13.3872
MAGEB1	6.388	9.9068	10.7509	10.538	10.4789	7.9602	11.031	9.055	10.2211	9.8619	10.6702	9.8941	9.7593	10.3622	6.7294	10.0716	9.1009	10.0956	10.2745	9.5859	9.9224	10.5805
MAGEB2	5.6409	10.4989	11.1316	10.6306	10.9903	8.9197	11.3182	10.1971	11.0425	10.7239	10.8791	11.3737	10.1301	11.2853	6.5543	10.6211	9.4276	10.6424	11.0302	9.8092	12.817	11.7398
MAGEB3	5.5278	9.5996	10.591	10.4443	9.9261	7.1316	11.1887	8.9528	9.9458	9.5813	10.3239	10.4591	9.1973	9.7862	5.5696	9.4761	8.8627	10.0484	9.3001	9.3338	9.6704	10.4835
MAGEC1	10.0674	9.5523	10.7981	10.8188	10.1869	6.647	10.3177	8.7404	10.1252	9.4091	10.4856	11.7795	8.9843	10.2954	10.3652	10.0773	8.7868	9.8731	9.5647	9.6362	11.1123	10.5017
MAGEC2	10.6637	10.4962	11.7521	11.0135	11.0039	8.8005	12.4029	9.4912	11.1861	10.3582	11.4596	10.881	9.4749	11.5511	10.5823	10.8566	9.6466	10.8593	10.8201	10.2843	11.4003	11.4249
MAGED1	14.3969	13.2754	11.6683	13.2574	14.1681	13.3649	12.8335	12.808	13.3749	14.5439	12.9665	11.6734	14.8259	13.5121	14.6043	13.284	13.6042	13.3964	11.9812	14.547	13.0704	14.0603
MAGED2	14.3448	16.2771	13.3592	14.8976	14.6574	14.2537	14.5549	15.9268	14.7396	15.6674	13.9588	13.7361	16.3299	14.5813	14.3209	14.7215	15.3931	13.8885	12.453	15.8768	13.0723	15.1188
MAGEE1	8.791	9.6804	10.5774	10.0861	10.0624	8.6361	10.7383	8.9151	9.6343	10.4491	10.1531	12.4855	10.5463	9.1187	10.1663	9.6938	9.5979	9.9681	10.7159	9.3628	13.3269	9.6275
MAGEF1	12.1981	12.2092	12.1332	12.6569	11.6916	12.6579	12.724	12.4606	12.4654	13.4202	12.3621	12.5459	13.3517	11.8302	12.2498	13.3487	13.0231	11.9996	12.2871	12.9053	11.93	13.203
MAGEL2	8.4312	8.7086	10.288	9.7843	10.1506	8.4506	10.1864	9.3955	9.4957	9.0022	10.3429	9.9159	8.924	10.3013	7.8795	9.8649	9.1177	9.6781	9.2981	9.5653	9.4882	10.2157
MALT1	11.8789	11.4163	11.8808	10.4243	11.1811	10.8402	11.3007	11.9151	11.9651	10.3273	11.4879	8.7421	11.3309	11.0601	12.0037	10.4271	10.9293	11.3816	11.9448	10.7987	10.4158	11.2757
MAML1	11.0743	11.6127	11.6004	12.1837	11.5902	12.3488	11.4283	11.9143	11.6376	12.3186	11.6683	11.6602	13.0224	11.6053	10.8008	12.3496	12.1255	11.5205	12.1013	11.4788	11.296	10.825
MAML2	11.4037	8.252	9.5399	9.6481	10.6168	9.5567	7.3433	9.9048	10.1384	9.2838	9.0798	10.3626	9.2329	9.8922	11.2615	8.6998	10.2637	10.0179	11.0891	8.4729	12.5411	8.7587
MAOA	6.2522	9.8535	10.2408	11.234	10.1628	8.093	10.4419	8.6585	9.8526	9.9995	10.3321	9.8602	9.6927	9.9475	6.1236	10.5996	9.9866	10.1262	9.901	10.0581	9.1769	9.8176
MAOB	9.1378	12.9146	11.3086	12.4384	13.678	11.1837	11.3097	10.4833	14.2226	10.339	11.3441	9.7332	11.2238	11.8626	9.4098	12.4631	11.2188	13.6826	10.9129	12.0326	9.2262	15.5
MAP1B	12.6445	10.3309	10.942	10.6652	12.4257	12.4124	10.061	11.0768	10.9293	11.7485	12.2584	10.3065	13.1696	11.716	12.5792	11.0734	11.5214	12.1027	12.253	10.2447	13.2084	10.6601
MAP1LC3A	11.5475	9.4963	10.8199	11.0208	12.9848	13.4193	12.1029	13.0874	11.8151	11.028	12.7003	12.0872	13.0191	11.542	11.3059	11.6499	12.3082	12.7337	11.9974	12.5018	11.5823	13.0773
MAP2K1	13.4621	11.8163	11.8071	11.7662	11.9663	12.0981	11.974	11.9369	11.9499	11.9637	12.0647	10.6049	12.3611	11.8209	13.4769	11.7731	11.9156	12.6126	12.3314	12.1825	11.9717	11.7773
MAP2K2	14.1894	14.6626	12.6709	12.6307	13.1606	13.866	11.9225	13.4267	12.7441	13.0815	12.8059	11.4594	13.8374	13.0563	14.2918	13.0792	13.3315	12.68	12.9638	13.5931	12.8292	13.0204
MAP2K3	12.4449	12.0203	11.6554	11.9642	14.2504	12.2738	12.031	12.2127	11.5709	12.8004	11.8812	12.2745	11.9191	11.8298	12.4974	11.9986	11.9741	11.9982	12.2857	12.296	11.4153	11.5114
MAP2K4	12.7067	12.6323	11.2228	11.983	11.8825	12.3638	11.9955	12.3363	12.004	11.8611	11.8007	11.6861	13.3791	11.3874	12.7112	11.1443	12.4073	11.5301	11.5232	12.8652	12.2273	12.0472
MAP2K5	13.0154	10.189	9.76	10.2262	10.2222	11.1312	9.8628	11.0402	10.2672	10.8813	10.3456	10.5698	11.7105	10.2694	13.0173	9.265	10.4466	10.793	10.5532	10.8894	11.5936	9.8011
MAP2K6	11.1693	9.9215	11.0081	10.7057	9.8931	9.3136	11.2341	10.5463	10.0753	10.5192	10.5532	9.1642	9.4091	10.2964	11.0848	11.5879	10.2277	10.34	10.7382	9.6322	9.6761	10.6692
MAP2K7	12.5958	12.7861	10.8741	11.8938	12.0981	12.4238	10.5365	12.4583	12.0494	12.4293	11.615	11.0111	12.4572	11.5627	12.4933	11.5223	11.7741	12.0677	11.5128	12.4655	11.3052	12.0601
MAP3K1	13.6418	12.1551	12.827	13.3899	12.1571	12.7795	12.361	13.2515	14.3276	12.1292	12.3664	11.8127	12.7079	13.1807	13.4062	13.0457	13.8268	13.1957	13.1417	13.3598	12.0105	13.297
MAP3K12	11.1669	13.0356	11.9807	12.8352	12.4554	10.9873	12.2408	13.0923	12.8082	12.3272	12.2794	11.9994	13.7482	11.9636	11.2082	11.1791	12.2121	11.3921	11.4951	12.2854	10.5903	11.427
MAP3K13	8.7412	10.3289	10.9126	10.9727	9.9564	9.8092	11.2563	10.5069	10.2856	9.8992	10.517	9.644	9.4724	10.6824	8.7934	11.0697	10.2387	11.3153	10.6307	9.9286	10.1786	11.6754
MAP3K14	9.7139	10.5557	10.8257	11.2055	10.768	10.6377	10.8642	10.8171	10.4448	9.9214	10.9236	11.096	9.7429	10.6362	9.5369	10.539	10.3051	10.8542	12.1318	10.5839	9.7333	10.908
MAP3K2	12.5486	12.6158	12.1149	11.86	12.1303	12.3624	11.8569	13.0082	11.9979	12.185	12.0804	11.6279	12.5462	12.0045	12.5991	12.044	12.2265	12.4254	11.9135	12.4033	11.0815	11.6993
MAP3K3	11.0192	11.8467	11.707	11.1164	12.518	12.2182	11.6828	11.4334	10.853	11.9284	11.5538	10.9682	12.0192	11.144	10.8057	11.6529	11.9927	11.2481	12.1757	11.5891	11.7991	10.8665
MAP3K4	13.4281	12.4318	12.0375	11.5157	12.7131	12.2255	11.3203	11.8696	12.2868	11.7179	12.2824	11.6666	12.2116	12.2464	13.3098	11.5244	12.397	11.9857	12.4934	12.3585	12.1879	12.457
MAP3K5	11.0087	10.6251	10.8377	10.7648	10.3796	10.108	10.8577	10.7691	11.262	10.5713	11.1339	11.2923	11.6683	10.3697	10.5709	10.7199	10.2354	12.2466	11.3042	11.5628	10.7317	12.6241
MAP3K8	8.9531	10.4379	11.9246	12.0778	11.7772	10.3251	11.5567	12.1616	11.448	10.4553	11.5049	12.6512	13.7849	11.2048	9.344	12.1424	11.7092	11.4081	11.7661	11.7792	11.7764	11.7044
MAP4K1	10.3881	9.9776	11.5496	10.417	10.9647	10.2644	10.7453	10.8147	10.357	10.4625	11.2102	11.3824	10.4972	10.6922	10.6124	11.3661	10.4701	11.3617	13.5729	9.7755	11.4318	10.6956
MAP7D1	10.6264	10.9711	11.8525	12.4263	12.6601	12.1659	11.4496	12.0699	11.4683	11.9896	11.4654	12.3285	12.3922	12.2006	11.5266	12.4356	12.4458	11.8457	12.1792	12.1	12.8345	11.6047
MAPK1	14.516	12.6311	11.5722	11.8093	12.2016	12.7867	11.0162	12.0986	12.1997	11.8641	12.1547	12.4176	12.6452	11.8329	14.441	11.5241	12.0754	12.3445	11.9848	12.8382	12.9558	12.0818
MAPK10	8.3081	11.1672	11.4493	11.3514	10.866	12.3314	11.0038	10.4833	11.2089	10.4898	11.6412	7.5885	10.7996	10.836	8.129	11.5026	9.4934	10.9457	10.9129	10.2742	9.8424	11.9895
MAPK11	10.0875	10.4069	11.4219	10.8621	11.5504	9.9766	11.9659	10.8249	11.2176	11.3036	11.87	12.1582	11.4496	11.3276	10.9018	10.8632	10.8886	11.2302	11.8796	9.914	13.2708	10.6331
MAPK12	12.3694	11.1262	10.7337	11.4975	11.0039	9.4909	10.691	10.567	10.4208	10.624	11.9136	12.4785	12.7034	10.4897	12.3538	10.2043	11.1317	10.6611	10.9117	10.2615	12.8944	9.6304
MAPK13	9.222	12.9832	11.2981	11.8535	11.4049	11.6837	12.0038	12.1319	11.688	12.9073	11.9322	11.2541	12.5189	11.0998	8.8887	10.5132	11.8597	11.3093	11.1913	12.5398	11.1588	11.1619
MAPK14	14.3251	11.9675	11.615	11.3639	11.3451	12.2061	11.7698	11.6589	11.605	11.5454	11.888	10.6659	11.7391	11.4515	14.3641	10.4576	11.4003	12.1527	11.8685	11.9271	13.0027	11.985
MAPK3	11.6087	13.8452	10.9453	11.7831	13.0458	13.6266	11.3967	12.822	13.0244	13.1147	12.2329	11.6541	12.5248	12.4365	11.8612	12.4047	12.7972	12.1244	12.0738	13.0152	11.3098	12.1273
MAPK6	14.6866	12.4959	13.4253	13.2155	13.5702	12.758	13.7082	12.9321	13.0229	13.0697	13.323	11.8904	13.1608	13.4119	14.7153	13.6483	12.7871	13.0446	13.3047	12.7587	13.3276	13.4629
MAPK7	11.4797	11.393	9.987	10.6338	12.6705	10.7112	10.9104	10.9384	11.0687	11.0232	10.4725	8.3788	11.1286	10.5599	11.2021	10.6401	11.5282	10.3032	10.4523	11.2957	10.2481	10.0001
MAPK8	10.8039	11.5625	11.2547	11.0383	11.0966	10.8352	11.9568	10.9348	11.2089	11.4355	11.0245	10.5197	11.5957	11.2294	11.0981	11.1482	10.6913	11.0932	11.4196	11.0419	11.9754	11.3513
MAPK8IP2	8.0562	11.2979	11.3131	9.8956	11.0728	8.4307	11.6226	10.5642	11.2466	13.1229	12.6979	12.6694	13.9248	10.4114	8.6771	10.472	11.3519	11.0245	9.9937	12.4622	9.945	11.4237
MAPK9	10.6853	10.8245	10.383	10.5312	10.1953	11.2161	10.323	11.3064	10.5513	10.9958	11.0323	9.3748	11.3707	10.8258	10.929	11.033	10.7851	10.8903	10.2557	10.4886	9.4686	10.0515
MAPKAPK2	7.7255	9.6013	11.0608	10.9204	11.1092	12.3251	11.1578	11.9895	11.0294	11.1018	10.9515	11.0282	11.9669	10.8502	7.9983	11.5793	11.994	11.3108	11.0079	12.3374	12.5832	10.9379
MAPKAPK3	10.4022	10.7613	11.2594	10.6883	10.6678	10.5756	10.6902	11.059	11.1748	11.7323	11.4312	11.8364	10.8652	11.2206	10.9109	10.9387	11.1294	10.8663	11.3214	11.1061	10.7419	10.768
MAPKAPK5	11.7012	12.4139	10.9769	11.472	11.7365	13.8289	11.2905	12.3692	11.9591	12.8137	11.5371	12.1774	12.0252	11.4779	11.6111	10.9287	11.9468	11.4816	11.6493	12.0083	11.4523	11.4682
MAPKAPK5-AS1	11.8868	12.6102	11.693	11.9044	11.3412	13.1971	11.7148	12.1551	11.9042	12.0222	11.7613	11.6632	11.9095	11.7776	11.6668	11.4252	11.7681	11.656	11.7143	11.7733	11.3316	11.987
MAPRE2	10.547	10.498	10.3958	10.7963	10.9294	9.4319	10.0407	10.5127	10.7226	9.509	10.923	9.4077	10.8143	10.6709	10.2573	10.0896	9.414	10.6944	11.0818	9.9964	9.87	11.1056
MAPT	8.6961	10.9471	12.1801	12.2881	10.099	12.355	11.3831	11.4558	11.4751	11.8235	12.6562	13.6	13.1696	11.7153	8.7934	11.0573	13.1671	11.4757	10.002	12.3389	11.5551	10.8677
MAT2A	15.7694	15.8297	13.7962	14.3869	14.6699	15.4239	13.65	15.2922	15.0988	14.8755	14.1053	14.1411	14.9699	14.4213	15.6421	15.019	13.98	14.4946	13.8081	15.1721	14.3084	14.2022
MAX	12.3751	12.1018	11.0811	10.4096	11.2149	15.2753	10.5356	11.956	11.5352	11.2012	11.4409	11.5011	11.4796	11.5013	12.5258	10.6222	11.3056	11.3004	11.9408	11.8542	11.0724	11.6207
MAZ	16.3014	16.3491	13.4864	14.2291	14.976	16.2934	13.615	15.3139	15.4966	15.9278	14.6202	14.0664	15.3205	14.4677	16.1756	14.6866	15.2954	14.4102	13.9388	15.3261	14.7194	15.058
MBL2	8.3503	9.7937	9.8647	9.5674	9.7779	10.0503	10.8254	9.3353	10.0994	9.7098	10.0709	10.4652	8.6181	10.0104	8.1186	9.7452	9.9695	12.9079	10.0638	8.4003	10.2652	10.3379
MCCC1	13.0494	12.6088	11.0081	12.2017	11.2422	13.736	9.8786	12.5408	11.9614	11.55	11.2639	12.3732	11.8149	10.9556	12.9802	12.4846	11.9625	12.8823	11.6857	12.2686	11.8886	12.7739
MCL1	15.7321	13.9235	13.9735	15.0401	15.6062	15.2413	14.8805	15.2042	14.9819	14.6168	13.9255	14.8566	15.1077	14.7978	15.7256	14.258	15.62	14.2615	15.3353	15.3828	14.0234	14.2965
MCM2	14.1292	12.1129	10.3944	10.3834	10.3721	12.5373	10.5109	11.5291	11.8461	11.5306	10.5732	11.2844	11.4421	10.7079	14.1942	11.646	12.0961	10.5069	11.0049	11.8232	12.5364	10.6309
MCM3	14.5591	12.8353	11.078	10.4353	11.6315	12.8415	11.728	12.1366	12.9335	12.4659	11.4522	11.7729	12.253	11.2612	14.5652	11.7253	12.0156	11.0451	11.7523	12.4906	13.2382	12.3275
MCM4	8.722	10.1867	11.6534	10.8981	10.0113	9.0776	10.9429	9.8612	9.9619	10.2187	10.7929	9.7953	10.3156	10.5549	8.4706	11.4568	10.1771	10.3672	10.5774	9.9398	12.1822	10.2414
MCM5	15.1812	12.3303	11.4019	11.4971	11.0392	12.7314	11.6392	11.9773	12.9571	12.3931	11.1437	11.329	12.4756	11.484	15.1752	12.1359	12.6259	11.4966	12.9367	12.9012	13.551	12.3182
MCM6	14.7587	12.2676	9.5244	9.1058	10.1489	12.1884	10.0496	10.7593	12.2934	11.5712	9.5657	11.2246	11.0766	10.5307	14.7524	10.9953	11.1223	10.2868	9.9585	12.0359	13.2471	11.0604
MCM7	10.5934	8.9829	9.7412	9.7613	9.3672	8.8413	10.8885	9.3042	8.9961	10.0383	8.4256	12.8726	9.6451	9.2182	10.9833	9.2949	10.4626	9.9979	10.6498	10.233	11.2009	8.8002
MDC1	13.0029	11.5701	11.2224	11.2156	11.0984	11.1617	11.4787	11.3019	11.5344	11.4218	11.0025	11.0276	12.052	10.7988	12.9228	11.0885	11.9053	10.8552	11.4311	11.7235	11.4144	11.2595
MDK	15.2141	14.8952	12.3565	12.8357	15.1605	12.8512	13.5349	12.9003	14.1185	11.6393	12.1583	13.3899	17.7266	13.2085	15.1066	10.9726	14.3415	11.2581	11.8812	14.0092	13.9788	15.1793
MDM2	14.8172	14.4216	12.6508	12.9346	13.3254	14.5091	13.4016	14.0501	12.7497	13.9833	12.8844	12.9938	13.7042	12.9624	14.7147	12.0759	12.8881	13.1602	12.8031	13.595	13.4196	12.8187
MDM4	14.1729	13.4326	12.7457	14.0239	13.2792	14.2304	13.1664	14.313	14.3396	13.4002	13.1721	13.6022	13.3219	13.1221	14.1631	13.079	13.9516	13.2961	14.0145	14.3146	12.5483	14.2209
MECOM	9.6031	10.6661	11.1418	10.8889	10.5588	10.1492	11.4071	10.9003	10.4125	10.4898	10.8604	9.9348	9.7654	10.9423	9.3838	11.2242	10.4003	10.4299	10.7245	9.951	10.2035	11.9062
MED1	13.4359	12.9192	12.1444	11.8292	11.849	12.5767	11.4857	12.4973	12.2467	11.9662	12.1537	11.851	12.4553	11.6846	13.3736	11.5211	11.71	11.7203	12.2225	12.3695	12.5727	12.3375
MED12	12.5281	12.0997	11.7141	12.0784	11.6538	12.5508	12.0246	12.141	12.5573	12.4273	11.9884	11.6621	12.4588	12.1524	12.5557	12.3255	11.9441	11.737	12.6091	12.2327	11.8056	12.0388
MED23	11.9271	11.9717	11.4163	12.0214	11.7266	11.4716	11.3816	11.1868	11.811	11.9396	11.9178	11.245	11.7752	11.6455	11.7706	12.4909	10.9381	11.6536	11.9389	12.0475	11.0659	12.0469
MED24	12.0639	12.698	11.3082	12.1072	11.5915	12.7703	11.822	12.1974	12.1354	12.4648	11.9148	11.4147	12.0615	11.5129	11.9764	11.0581	12.4166	11.8644	11.8534	12.3467	11.784	12.2515
MEF2C	11.7603	11.5552	12.3534	12.2792	12.1927	11.946	11.4307	13.0431	11.1758	12.4757	11.8515	10.6583	11.7272	12.1458	12.0737	11.0844	12.0659	11.874	13.6784	11.3641	10.6422	11.3811
MEIS1	11.8946	9.4856	10.2178	10.222	10.0954	9.299	9.5794	9.1329	9.8352	9.6887	10.1885	9.6486	13.7167	10.5095	11.8868	10.8203	9.8711	10.434	9.5902	9.6262	10.6436	9.3025
MELK	13.2135	12.1265	11.4319	10.3966	10.1663	11.0681	11.211	11.2055	12.7177	11.8057	10.6177	9.3317	10.612	11.1066	13.1312	11.6704	11.4168	10.1919	10.6399	11.2869	12.3074	11.1733
MEN1	13.0835	12.8927	11.8811	11.9432	12.017	13.0197	12.2582	12.4507	12.364	11.5289	12.0786	12.1956	12.5702	11.8653	12.9411	12.0515	11.6752	11.9671	12.4066	13.1132	12.2003	12.2597
MERTK	9.5057	11.3992	11.0451	11.0626	11.2447	10.7613	11.176	12.4646	10.8205	11.9787	11.4278	12.1636	10.8055	11.6132	9.6319	11.7023	11.2043	11.5621	11.1623	11.0464	9.8971	11.565
MESP1	8.1547	7.8044	9.8789	9.0593	10.1987	9.532	12.9674	11.1316	10.4578	9.0265	10.5407	9.6129	9.4499	11.5344	7.8795	10.1485	9.4043	9.6527	9.401	11.1315	9.4555	7.7488
MET	13.6018	10.3849	11.3202	10.9746	10.9069	11.622	11.473	10.6603	10.5136	10.9495	10.8433	10.6454	14.4704	11.2778	13.5128	10.3579	10.1008	12.4226	11.0232	9.8266	12.1526	11.7415
MFNG	11.1833	9.6535	11.4531	10.3872	10.8499	11.0659	11.2104	11.1635	10.5911	11.4368	11.1586	11.7031	10.5604	11.0671	11.2205	11.1067	11.8316	11.1776	13.005	10.5633	11.194	10.5504
MGA	12.1057	9.3578	11.5844	11.0591	11.3466	11.0255	11.4229	11.885	11.5041	11.2719	11.4287	10.9234	11.2435	11.25	12.173	11.2216	11.4337	10.9542	11.3958	11.8778	10.6838	11.8508
MGAT4A	12.6978	12.7677	12.3501	12.2578	13.2668	11.5826	13.0131	12.8253	13.2389	12.3753	12.1687	12.7339	14.2546	12.2153	12.8645	13.0023	12.2703	11.6877	12.2362	14.5212	12.0718	13.9796
MGEA5	15.2675	14.9663	13.6492	14.34	14.3273	14.8821	13.8063	14.9326	14.956	14.436	14.007	13.5788	15.4217	14.2436	15.2389	14.3385	14.4656	14.2451	14.7627	14.8219	13.6225	13.8853
MGMT	11.7681	12.0748	11.6601	11.8047	11.4195	12.1179	12.1913	11.5396	12.258	12.0909	11.081	10.8055	12.7586	11.3464	11.8271	11.9098	12.3975	12.9487	11.6865	11.4414	11.0324	10.7093
MGST1	16.8251	13.5565	12.5469	13.0239	12.7682	15.3836	12.8631	12.8453	14.657	10.5893	12.4889	12.8291	14.8512	13.1077	16.8454	11.4609	13.7915	16.5447	10.688	15.0209	15.0338	13.5744
MIA	12.3404	6.2828	9.0748	8.5084	9.9802	5.567	7.4702	8.4834	6.042	7.6335	7.423	11.1751	8.9348	8.9299	12.3257	6.7436	10.2021	9.5486	8.924	7.7606	11.4737	8.204
MIF	16.9943	17.0436	15.2329	16.4079	16.0225	17.4783	14.9392	15.2478	16.9057	17.1912	16.0467	15.5746	17.1554	15.6561	17.0801	16.2036	16.5151	16.5652	14.5133	16.8508	15.466	16.9847
MIXL1	8.903	9.5017	10.4382	8.8596	9.6699	8.0148	10.5925	9.4122	10.546	9.4402	10.2367	8.2436	9.6539	10.2316	8.2867	10.3807	8.7442	10.1379	10.2656	9.8472	9.8194	11.3644
MKI67	14.982	12.6716	11.2244	10.8464	10.5349	11.736	11.4573	12.3421	12.9499	11.6585	11.0756	10.4927	12.2613	11.0867	14.9474	12.2757	11.9806	10.5824	11.2979	12.3303	13.3906	11.2218
MKNK1	8.4776	10.5122	10.953	10.5871	10.8563	10.4056	11.2948	10.5416	10.3965	11.3917	10.3028	11.3175	11.6781	10.4644	9.1212	11.354	10.9806	11.1001	11.6042	11.0163	12.4763	11.1322
MLF1	10.0159	11.4295	12.2738	11.629	11.7863	11.1353	12.2274	11.3181	11.5973	11.1732	12.0004	13.2519	11.2949	11.2968	11.6524	12.0619	10.9615	10.9953	11.2925	11.1497	13.4859	12.6136
MLH1	13.4928	12.2858	10.4175	11.6468	11.4517	12.0384	11.1232	12.1523	12.1062	11.8796	10.5831	11.2596	12.494	11.4608	13.4836	11.3489	11.4484	11.5122	11.1787	12.1724	11.9075	11.12
MLH3	12.7344	13.1351	12.114	12.1318	12.6218	12.3426	12.9661	12.013	12.6646	12.5433	12.8887	11.2097	13.0271	12.605	12.5996	12.7512	12.7274	12.2547	12.9028	13.4594	11.6004	12.7672
MLLT3	11.3009	11.3527	9.88	9.6776	9.6328	10.137	9.1969	10.5865	10.8829	7.9952	7.9186	10.7157	11.6394	9.9563	11.5157	9.6852	10.9806	9.8366	9.9646	11.5716	11.5785	11.5967
MLLT4	13.0618	13.7556	12.1366	12.318	12.6592	13.9268	11.6526	12.6373	12.6148	13.0332	12.5928	13.1096	12.0013	11.9736	13.1892	12.1217	13.0367	12.6869	11.8815	13.6509	12.0192	12.1518
MLPH	12.055	15.9561	13.4282	15.7776	15.1246	15.9442	15.2053	15.4574	15.2682	16.358	15.3924	14.5649	15.9303	15.28	11.8085	14.0559	15.9844	14.9337	11.0829	16.5407	11.2561	14.5713
MLYCD	11.7158	10.9934	11.358	11.4582	11.3603	12.8399	11.9267	11.2969	11.6054	10.9316	11.728	11.3824	12.1529	11.399	11.6054	11.7427	11.0868	12.6417	12.375	11.0163	10.7256	11.1992
MME	12.4951	10.6308	11.8618	12.3288	12.2075	10.1734	11.5173	10.5828	12.5288	10.4598	11.9325	12.5478	10.9611	12.0274	12.3079	11.6288	11.1522	12.891	11.0997	10.4974	11.6249	12.8876
MMP11	9.7171	12.0069	10.6033	13.0012	13.4371	12.2012	11.375	14.4443	15.4437	12.9558	14.0058	13.9075	11.8511	13.5132	9.1316	10.3106	15.0499	12.1319	9.9187	13.7313	11.2542	13.8791
MMP14	13.3075	12.566	12.1486	13.7431	16.4219	13.3248	12.8216	14.784	14.3195	13.342	14.2836	13.9823	12.6008	15.5032	13.0568	13.4758	14.8832	12.4471	12.5217	13.9779	12.3597	14.6835
MMP2	14.4411	12.1073	12.2175	14.4603	17.1918	12.854	13.6649	14.4579	14.5248	12.703	14.3388	12.8865	13.4048	16.5562	14.3383	12.3822	15.1351	11.6733	11.7852	12.1866	13.2226	14.3004
MMP3	10.6074	10.7613	11.4429	10.9865	11.3009	9.599	11.2491	11.0456	12.2096	9.5796	11.9262	8.0626	10.4677	12.777	10.3784	11.0684	12.2187	10.49	10.8201	10.246	10.4652	12.2251
MMP7	6.9888	10.9934	11.6382	11.8319	11.8992	11.0659	10.2727	10.7111	11.3785	9.2179	11.4091	11.782	11.1598	11.7256	5.848	12.8733	12.5106	11.0628	10.3698	9.7826	9.9044	12.1461
MMP9	8.2996	10.498	11.1548	10.301	12.5653	9.1444	10.6046	11.966	11.1024	9.7942	11.9964	12.3671	11.8051	10.5722	8.0432	10.6977	9.6166	10.3047	14.2213	10.8943	10.1846	11.9367
MMS19	12.3483	12.8816	12.2738	12.8523	12.9019	12.6911	11.9398	12.8934	13.1529	12.6902	12.1058	12.8528	13.3634	12.6794	12.2558	12.9094	13.0207	12.4541	12.799	13.0436	12.5972	11.9811
MNAT1	11.9703	13.0396	12.486	12.7946	12.016	13.5071	12.3894	12.3734	12.3459	12.3461	12.6515	12.7147	12.4481	12.1513	12.0971	12.8519	12.5438	12.0873	12.5262	12.2866	11.1471	11.5335
MOB1B	13.8269	11.7713	13.0581	13.0714	13.1146	13.731	12.9298	13.7622	12.7164	13.3325	12.9537	13.6235	13.8796	12.729	13.839	12.9683	13.1271	12.6743	13.2115	13.4619	12.7617	12.6301
MOS	6.7323	10.3279	11.9596	11.5903	10.8369	10.7837	11.7378	10.2329	10.1231	10.2156	11.2686	11.4494	10.3538	10.6974	6.9341	11.9363	10.015	10.6471	10.8542	10.1661	12.7935	10.6776
MPG	10.1365	13.691	12.1454	12.8503	12.7363	13.926	12.0489	13.1752	13.0112	13.5976	12.5801	12.5377	13.3709	12.54	9.6319	12.3904	13.6883	12.8181	12.6775	13.2172	11.0911	12.9543
MPL	6.4821	10.5113	11.2331	11.2889	10.1851	8.7691	12.0223	9.9965	10.2439	9.1966	10.4725	8.7983	9.5683	10.6486	4.7697	11.1962	10.0874	10.1578	10.3624	9.6713	8.9791	11.2771
MPO	5.199	10.4899	10.9166	10.9145	9.7824	8.5708	11.066	8.5454	9.7843	10.6232	10.8716	10.675	9.3616	9.693	5.7964	11.5181	9.0266	10.3077	10.3587	9.1633	11.3284	10.4978
MRE11A	11.2955	11.6061	11.8531	11.6534	11.3032	11.0583	11.2144	10.5118	11.1008	10.7892	11.0019	12.3611	12.0515	11.2953	11.3734	11.9569	11.0328	11.0724	11.2635	11.0352	11.9838	11.288
MRPL13	14.0355	12.8925	11.9123	12.0238	11.555	14.214	11.7248	11.9895	11.7218	11.7286	12.003	12.2708	12.0086	11.6605	13.9404	13.0985	12.0082	12.3714	11.764	11.9307	13.0554	11.7925
MS4A1	7.0309	9.8811	11.243	10.0662	9.706	8.2604	10.8714	9.7925	9.9023	8.9498	10.608	10.9943	9.3803	10.6401	6.7567	10.3787	9.1129	9.9493	11.6599	9.9621	9.7803	11.2351
MSH2	14.4344	12.8974	11.5083	11.8928	11.4517	13.0139	11.9315	12.6344	12.9107	12.8373	11.743	12.2606	12.7399	11.642	14.5637	12.2832	12.1258	11.6206	12.2273	12.8115	13.3841	12.3445
MSH3	12.8529	12.3009	11.7226	11.9699	11.7789	12.6107	11.708	11.8516	12.1568	11.6511	11.9757	10.7025	12.1153	11.8339	12.913	10.7876	11.7941	12.3315	11.8607	12.2558	11.6734	11.8731
MSH4	6.1792	10.6991	11.593	10.7341	10.5322	8.9053	11.558	10.8116	10.7394	10.363	10.9024	11.9849	9.573	11.2561	6.2439	11.2875	9.2211	10.521	10.7874	10.2894	11.8971	11.4447
MSH5	9.0888	8.2221	9.5462	4.6692	5.7363	7.3167	8.5583	8.233	8.561	8.316	7.4698	10.7142	8.7302	7.6276	9.2465	6.5867	7.4472	9.1358	8.4804	7.746	11.9737	7.1619
MSH6	13.7177	12.7471	12.1015	11.8065	11.8982	12.9308	11.9796	12.5936	12.9464	11.9678	11.9858	11.3252	12.2587	12.0139	13.5336	11.882	12.2224	11.9959	11.6478	12.5883	12.4135	12.5968
MSI1	12.7317	12.0888	12.1677	12.372	12.4134	12.6971	12.4234	12.2067	11.8877	12.0408	12.3789	11.9353	11.504	12.1579	12.7169	11.9995	11.7926	12.2086	11.8757	11.5497	11.4473	12.9526
MSL2	13.3481	12.1669	11.436	12.3526	11.7795	12.8634	11.8721	12.7766	12.0971	12.0512	11.8759	11.6422	12.3422	11.8417	13.4182	11.9893	12.3763	11.7766	12.4723	12.104	12.0998	12.5721
MSN	14.5632	12.5425	13.0152	13.3146	14.1522	14.0071	12.7984	14.0188	13.4608	13.2655	13.6487	12.7672	13.8392	14.0147	14.3629	13.1113	13.7446	13.6565	14.8133	12.7655	13.4695	14.1073
MSR1	7.8832	11.7635	11.4693	11.4804	11.8058	12.208	12.2637	13.2279	11.8539	12.6177	11.9574	12.2169	11.6952	11.7583	6.7834	12.0596	11.8258	11.7968	10.4505	12.193	9.5469	11.948
MST1	10.0522	10.9852	10.2495	11.1698	8.4708	11.9307	9.206	10.8155	10.0388	9.647	9.9357	12.4857	11.1239	9.4207	10.3293	7.8977	8.7687	14.3432	9.4028	11.4249	11.2147	9.5896
MST1R	8.903	10.0487	11.4736	11.5564	10.8892	11.3653	11.3892	11.865	12.2455	10.5192	11.1443	12.4904	12.9942	11.43	8.6115	11.0481	11.9562	11.1497	10.399	13.438	10.7453	10.5872
MSTN	7.363	10.7494	11.3991	10.3452	10.8965	9.7298	11.3371	10.8288	10.7731	10.1574	11.3133	10.3765	10.2081	11.1434	6.9577	11.3678	9.9563	10.8161	10.8699	9.951	9.2926	11.574
MT1A	9.2799	11.2141	10.6402	9.4784	10.3233	10.1834	10.2716	11.2001	8.5119	11.6542	10.1724	10.0458	9.623	9.6347	9.2656	10.45	9.0863	11.8487	9.8856	9.4304	9.771	9.6461
MT1X	14.1355	12.6738	11.5924	11.8525	12.5754	13.5467	10.6556	11.6444	12.1882	11.7375	11.6843	11.4694	12.755	12.4974	14.2071	12.2311	12.5933	16.3061	11.4035	11.3082	13.5667	12.167
MT2A	16.3895	15.7417	13.0908	13.2014	14.5444	16.0589	12.7208	14.6689	14.2772	14.2508	13.1091	13.5238	14.429	14.0071	16.4317	14.5496	13.8571	16.8126	12.951	14.3104	14.7109	15.0156
MTA1	14.8368	12.9633	11.2236	13.0634	12.7539	12.6479	12.5041	12.71	12.9317	13.2919	12.7803	12.4145	12.9298	12.7811	14.8099	13.438	13.1551	12.4905	12.6499	13.3406	13.3796	13.0113
MTCP1	10.2634	10.9608	11.566	10.3099	10.8293	9.2391	11.9846	10.8241	11.3828	10.7134	11.7365	11.3059	10.0122	11.331	9.6824	11.181	10.8984	10.8893	10.9906	10.7978	10.1161	11.0378
MTDH	11.3391	10.3369	10.9062	10.0342	9.8092	10.7492	10.7555	10.5791	10.0561	10.5046	10.3906	11.106	10.5069	10.2159	11.555	11.654	11.0201	10.4569	9.8303	10.1593	10.2643	10.5025
MTFP1	13.7883	10.461	11.2292	10.9041	10.8531	11.6815	11.8011	11.2405	12.1129	11.9659	11.7341	12.3368	12.9877	11.1798	13.7726	11.7939	12.3665	11.6092	11.6463	12.3221	12.5191	11.7754
MTHFD1	13.6306	11.7676	11.1931	10.3394	10.8744	14.2833	11.6179	11.1054	11.8249	11.5247	11.1994	10.9834	11.7862	11.2743	13.726	11.9574	11.1799	13.1499	11.0795	11.7296	12.4771	10.9495
MTMR2	14.309	12.4948	12.2395	12.5917	12.649	12.907	11.4477	12.4818	12.051	11.7378	12.2983	11.8457	12.2057	12.7345	14.1257	13.5884	11.7918	11.8988	12.3679	11.9649	13.07	13.0442
MTOR	13.2212	12.5176	11.7694	11.8725	11.744	12.9291	11.3957	12.4329	12.3457	11.7834	11.9232	11.5486	12.5914	12.0621	13.256	12.8126	12.4761	12.1809	12.0234	12.6712	11.9571	12.1102
MTSS1	11.3896	13.4143	12.6556	11.9926	12.0899	14.2239	12.3939	12.7325	12.5293	13.3478	12.1527	12.559	13.5136	12.8207	11.2709	13.8909	13.2122	13.9857	12.7107	13.1196	10.5506	12.187
MUC1	12.7079	12.7162	12.513	15.2343	15.7902	16.8871	12.6611	16.7545	15.4061	14.1607	15.4105	16.8368	14.2031	16.4394	12.3443	12.8249	16.6556	16.2101	12.1728	18.3638	12.397	14.6936
MUTYH	8.4623	10.3258	10.9754	10.2241	10.1454	8.7691	10.7445	9.254	9.9283	10.5958	9.8971	6.9587	9.8518	10.2834	8.2199	11.31	11.1719	10.3151	10.8666	10.1075	10.2803	10.3414
MVP	13.6827	13.4868	12.936	12.8972	14.2972	13.8851	12.57	14.2335	13.9145	14.2831	13.7238	13.8444	14.063	14.2099	13.5748	12.3926	14.1685	13.5574	13.9307	14.533	13.1773	13.4319
MX1	11.3506	12.3549	13.4113	11.8931	12.8632	11.1728	10.7555	15.1967	14.5163	13.5572	12.6905	15.11	13.3868	11.3027	11.0328	11.3301	10.7829	11.883	11.8408	16.3177	9.8909	12.9549
MXI1	13.0095	10.7958	11.831	12.0129	11.4791	12.6775	11.0071	11.9843	13.0258	11.2437	11.4138	10.1629	11.5411	11.659	12.9262	12.1023	10.993	11.7963	10.7735	11.3032	12.0715	11.9189
MYB	15.3196	13.6681	13.0041	13.3963	12.319	14.0473	12.3368	12.8781	13.3072	13.8874	13.3213	13.1774	14.9544	12.7713	15.3854	13.0914	13.465	12.8166	11.9021	13.7701	13.6541	14.7467
MYBL1	12.9792	11.6771	11.3692	8.2266	8.2007	12.0618	9.4254	10.8891	10.4158	10.0537	9.6465	10.3894	10.4067	8.5758	12.9737	9.956	9.5368	10.1594	10.6237	10.2982	11.6186	7.8511
MYBL2	13.2395	13.1692	11.628	10.8027	10.3825	13.1941	11.5946	10.7296	12.2857	11.9933	11.0912	11.7134	9.1853	10.7344	13.066	12.5709	11.6642	10.3414	11.0885	10.9637	12.0237	11.9646
MYC	14.9476	12.6047	12.7773	12.5693	13.4983	15.3994	12.7688	12.0676	12.3439	13.1021	12.44	12.5854	13.0292	12.322	14.8974	14.0349	13.141	10.5286	12.6644	13.2563	13.3888	14.0197
MYCL	7.3464	10.7029	11.4288	11.126	10.3433	8.8005	11.8317	10.9427	10.6939	10.0395	11.08	11.304	10.0207	11.2938	7.7364	11.4971	10.1104	11.0063	11.3314	9.8743	9.3719	11.5016
MYCN	11.7759	9.6694	11.1738	10.7132	10.4522	8.3266	9.1167	8.6444	9.8734	9.7786	10.5808	10.0631	9.5982	9.6749	11.9472	10.9418	9.9469	10.2868	10.2666	10.4053	11.2259	9.9375
MYD88	10.2744	11.5483	11.9988	11.5768	11.574	11.8265	11.7663	12.0847	11.6949	12.4635	11.887	12.3479	12.0787	11.9273	10.199	11.7869	11.8341	12.0868	12.3912	12.6999	11.8288	11.9923
MYLIP	11.9898	13.2686	12.0468	12.0836	13.2371	12.7831	12.8569	12.7272	11.5429	13.1705	12.5563	12.3127	12.7499	12.3254	12.1443	11.6271	12.1779	12.2882	12.3546	13.1136	12.4779	12.1887
MYOD1	7.01	9.2728	10.5157	9.9283	9.9723	7.5807	10.3314	8.0945	8.2781	9.6423	9.1838	11.8242	9.9079	9.0662	6.523	9.8127	9.3094	9.9473	10.4215	10.1385	10.8018	8.8129
NAB2	11.2923	11.3358	11.9786	11.1389	12.6958	10.7613	12.3284	11.9996	12.4716	11.8648	11.095	12.0841	13.0222	11.9859	11.8807	11.6113	11.9156	11.4611	11.7612	12.1011	13.7383	10.3667
NAIP	13.3917	15.5253	13.6736	14.736	13.8489	15.87	13.6191	14.874	14.7364	14.3753	14.4646	14.7331	15.4295	13.9591	13.2539	14.0377	14.7154	14.9916	14.4854	14.5805	12.4539	14.5185
NAMPT	14.0752	12.1279	12.6006	12.7013	12.8109	13.2904	13.3812	13.1309	13.079	12.1129	12.5313	11.9681	12.0754	13.6901	14.1331	12.43	12.5745	13.5303	12.5618	12.6306	12.4685	13.7136
NANOG	12.8474	13.0359	13.6209	13.2701	13.2504	11.8341	13.6185	12.6565	13.0755	12.5886	13.7086	11.0943	13.204	13.5651	12.7536	13.5016	12.3178	12.4151	13.1581	12.6827	11.7268	13.7167
NAP1L1	18.3779	15.914	14.6016	14.95	14.9068	16.3819	14.2427	15.4534	15.1893	15.0061	14.2323	12.9924	16.9692	15.0025	18.3818	13.9629	15.5517	14.5939	15.9221	15.3157	16.6466	14.7285
NASP	16.1362	13.7077	12.8701	12.4313	12.7708	13.4076	13.3656	13.6127	14.0752	13.3857	12.72	12.9841	13.8064	13.2828	16.1165	13.8186	13.5718	13.1577	13.4229	13.7482	14.6021	13.8619
NAT1	10.0054	10.3329	11.9243	12.667	11.7919	14.2885	13.0905	15.3554	13.0091	13.1792	13.2309	12.0445	15.1623	14.2592	10.5632	11.5471	12.8738	13.4035	11.649	15.6573	9.6402	13.4982
NAT2	6.6264	9.6614	10.9947	10.6425	9.9802	9.1726	11.5753	10.4195	10.5785	10.3017	10.8203	8.1473	9.0589	10.9194	5.5696	10.3078	9.5598	11.8068	10.3963	10.3971	9.4505	10.6601
NAT8L	9.9842	11.5306	11.4642	11.4247	11.1699	10.3589	11.207	10.1492	10.7118	12.0883	11.6368	13.0959	10.1719	10.9442	9.533	11.4508	10.2914	10.4176	11.2891	10.162	11.0632	11.4249
NAV2	11.1419	10.3964	10.607	11.5058	11.7924	10.4688	0	12.219	11.0602	10.474	11.0599	11.0881	13.1729	9.7749	11.1555	12.8535	10.6768	11.5243	11.3047	11.4266	11.1368	12.8413
NBN	13.9857	13.3459	13.0081	12.0614	11.576	14.1316	12.8231	12.8673	12.3202	12.227	12.4118	12.3071	13.458	12.2771	14.045	13.0319	13.1881	12.3209	12.2016	12.3799	12.5169	12.7124
NCAM1	11.1128	10.1452	11.1308	9.9244	9.7505	9.0988	9.6055	9.3462	10.2057	9.4899	10.5824	10.2319	9.3126	10.6196	10.9527	10.7679	8.0865	10.4066	10.5434	9.8249	10.7207	11.4488
NCAPD3	11.7142	12.8971	9.647	11.4058	9.7665	12.3488	10.2508	12.1816	12.2626	11.6732	10.8616	11.664	11.963	11.2299	11.2058	11.0202	10.9813	11.0636	11.5697	12.3861	10.5428	12.6178
NCK2	13.1501	11.1772	11.9969	12.1101	12.4557	13.2222	11.812	12.0257	12.2831	12.63	12.2109	11.7651	12.4364	12.0566	13.1716	12.818	12.359	11.8426	12.9737	10.6896	12.1017	12.4774
NCOA1	11.4958	11.929	12.1196	12.1733	12.2812	12.2163	11.9114	12.4646	11.9395	12.0718	12.2586	12.2338	12.4188	12.6649	11.7101	11.4922	12.6599	11.9699	12.4225	12.204	11.386	13.2205
NCOA2	12.5349	13.2115	12.2437	12.3061	12.3836	13.5651	12.7469	12.7216	12.1336	12.6766	12.4808	12.6717	12.333	12.2255	12.2073	13.3142	12.794	12.7036	12.2923	12.918	11.7193	12.3868
NCOA3	14.5452	13.2753	12.5321	12.1712	12.0558	14.1284	12.2133	12.2926	13.1118	12.0586	12.2775	12.7158	12.1652	12.2085	14.4498	12.9484	12.1293	12.0169	13.384	12.0896	13.0179	12.7867
NCOA4	13.9441	13.4403	11.6025	11.6464	12.147	12.4389	12.2352	12.6335	11.9771	12.5187	12.0137	9.7533	12.4052	12.4724	13.8121	11.999	12.0169	13.0282	11.9642	12.2438	12.586	12.2379
NCOR1	12.8682	14.4091	11.9673	12.9469	12.6425	13.1527	11.7268	13.1655	12.8748	13.3404	11.4843	12.1253	13.4982	12.4853	12.9073	12.2584	13.29	12.4836	13.1782	13.2668	12.4	12.4012
NCOR2	11.4606	13.5991	11.7016	12.9629	13.4612	14.5189	12.7798	13.6139	12.4041	13.435	13.3601	13.6962	13.4722	13.0656	11.4773	12.0621	13.8068	12.6096	12.7065	13.4091	13.3167	12.2765
NDC80	12.6292	11.7961	11.83	8.9793	9.7981	10.8787	11.521	10.8155	11.9987	11.4391	10.8222	10.0377	10.6052	10.5997	12.5778	11.3651	10.268	10.337	11.2665	10.8869	11.8573	11.4557
NDRG1	14.5879	13.4814	13.3701	11.833	13.0704	13.1693	12.4979	12.2887	14.3361	12.3959	12.5588	11.712	12.6928	13.3388	14.7826	13.2406	12.3356	12.0064	12.6775	12.2869	13.1697	12.6726
NEIL1	8.3994	10.225	8.326	10.304	9.2676	9.2121	9.5723	10.0577	9.454	10.5522	8.984	10.9901	11.3302	9.1007	7.904	7.5745	10.4841	10.6576	9.7659	11.2467	10.0364	9.5627
NEIL2	10.428	10.9909	11.2787	10.9988	10.3796	10.3589	11.8645	11.3131	11.0543	11.0759	11.1381	11.247	11.4863	11.2418	10.2833	10.7896	11.0535	11.0209	11.0941	11.0284	12.2845	11.1046
NEIL3	13.4155	11.699	11.9324	11.2516	10.3825	10.7506	11.832	10.1366	11.5131	11.4126	11.3138	8.9868	10.6737	11.2793	13.478	11.6707	10.7859	10.4381	11.0453	11.3266	12.0953	11.104
NEK2	11.3095	12.1511	12.6985	12.3615	12.167	12.4819	12.0041	11.2963	12.4117	12.6409	12.7145	12.7139	11.8864	11.7071	11.3996	12.949	12.4621	11.5615	12.381	12.8824	13.0848	11.7636
NES	10.9848	12.1065	11.0351	11.4393	11.7047	12.1132	11.4327	10.8147	10.6506	12.5131	10.8957	11.5629	11.2616	11.039	10.7909	10.6058	12.0535	11.2665	11.6124	11.2337	12.5417	10.6099
NF1	13.3967	14.2994	13.0686	13.8802	13.8442	13.7823	13.505	14.1057	13.8404	13.2503	14.346	12.723	13.7767	13.734	13.3224	12.6673	13.5126	13.3505	12.6835	13.9599	12.1867	13.7875
NF2	12.931	11.9975	10.7997	11.131	11.4332	10.4834	10.716	11.4497	11.1194	11.3418	11.3288	10.3065	11.3767	10.9026	12.8847	11.2539	11.3423	11.2892	10.7368	11.4837	11.5644	11.6135
NFAT5	13.4239	11.4948	11.38	12.2033	12.4944	12.5315	10.8365	12.2618	12.031	12.6423	12.6066	11.6388	12.8002	12.1276	13.3497	11.7455	11.9638	11.9125	12.5692	12.4439	12.039	11.7747
NFATC1	10.5084	11.016	11.4843	11.5281	12.4645	11.1394	10.6489	11.1202	11.929	10.3175	11.7173	7.9076	10.0088	11.6528	10.4447	10.7876	11.5875	10.5737	12.93	11.8989	10.6451	11.0351
NFATC3	14.0704	11.4453	11.3086	10.8822	11.5714	12.2817	10.0227	11.4897	11.6387	11.4463	11.1489	11.3103	12.3124	11.252	14.1441	11.0552	11.2149	12.0376	12.8905	11.2793	12.5246	11.4257
NFATC4	6.9454	12.5097	11.7645	11.6674	11.4867	9.2693	11.6375	10.8914	11.4715	12.3882	11.494	10.6484	10.2434	11.3785	7.6519	11.3051	10.9388	11.3387	10.8147	10.6559	9.1505	10.8895
NFE2L2	7.8004	9.6757	11.1485	10.0768	9.7459	8.5463	9.8657	9.5865	9.0051	10.2366	9.8549	10.202	9.6095	9.7139	7.5927	10.7372	10.1908	9.7563	9.93	10.0567	10.4977	9.2988
NFE2L3	14.1426	12.4926	13.4004	12.8494	11.908	11.1728	13.595	12.8395	12.7827	11.6965	13.0609	9.6455	11.1917	12.5596	14.1806	12.4754	11.9721	12.0151	12.7687	11.7828	12.8154	14.1787
NFKB1	13.358	13.0448	12.6332	13.0537	13.1467	12.8705	12.5387	12.8597	12.7741	12.8011	12.8723	12.0587	13.8688	13.2592	13.1722	12.5789	12.9768	12.7326	13.4874	13.6139	12.6635	12.6913
NFKB2	12.4248	10.405	11.0541	11.7396	12.1048	11.3974	10.8807	12.3814	12.2209	11.9415	10.917	12.4032	12.0557	12.0952	12.2712	11.0359	12.2552	11.22	13.0569	12.5155	11.7627	11.1149
NFKBIA	12.4424	12.8323	12.7749	12.8574	12.6284	14.146	13.2808	12.8539	12.5472	12.9141	12.7793	14.2871	12.5287	13.0593	13.1234	12.9427	13.5884	12.7532	13.991	13.0592	13.5833	13.5456
NFKBIE	12.807	11.808	12.0647	11.9796	11.8008	11.22	12.4673	12.5784	12.0421	11.8745	12.1177	10.422	11.5352	11.8573	12.6141	11.3222	11.4134	11.7253	12.9125	11.8332	11.7016	11.8578
NFKBIZ	13.1142	16.8633	12.6589	14.2359	14.5257	12.8998	13.0313	15.6245	14.2281	13.0315	13.423	12.4992	12.5638	15.5284	12.8851	12.0509	16.475	14.2455	13.9517	14.1321	11.9177	16.359
NGF	7.7126	9.944	10.5598	10.7229	10.1524	8.1264	10.8649	9.3198	9.7031	10.6359	10.8306	11.8106	9.7634	10.5206	7.6077	11.0905	9.3846	10.4462	10.4782	10.2755	9.8181	10.274
NGFR	9.6713	10.4453	11.1951	11.5413	11.2969	11.9767	10.9449	9.9195	11.7028	10.5614	11.114	11.2711	10.4067	10.5366	9.5833	11.8221	10.7175	12.365	10.967	9.9542	9.0835	10.6019
NGFRAP1	9.3356	9.7525	10.9825	10.3721	10.292	9.9348	10.8105	10.5957	10.2947	10.7721	11.2107	11.0579	9.8931	10.4023	9.8081	11.1435	10.6929	9.9663	10.8634	10.0699	11.8701	10.4341
NKD1	11.4538	9.0031	11.3642	10.0001	10.3479	9.4973	10.9639	10.0103	11.0804	10.2766	11.2658	10.4756	8.6666	10.381	11.4082	10.4807	10.5754	10.6599	10.777	9.4259	11.8163	10.5827
NKX2-1	10.7402	8.0283	11.3442	11.1294	9.6378	7.7511	11.2358	8.3287	8.3144	10.2877	9.8848	12.6314	9.5614	9.8128	11.4274	10.1209	10.1575	10.0852	11.3853	9.4642	13.4336	9.2093
NKX2-5	9.222	9.4343	10.6173	10.8389	9.9343	8.191	10.3082	9.0867	8.8725	10.5564	10.1283	10.6832	9.9405	9.7169	8.641	9.9208	9.2167	10.0395	9.9524	9.5253	9.322	9.0762
NKX3-1	11.227	9.5403	11.3456	12.3986	10.4149	11.1887	11.9929	11.5717	10.7873	10.9615	10.903	10.6206	12.0243	14.4673	11.1375	10.9879	10.9005	11.3795	10.9436	12.2976	12.6838	10.9977
NLK	12.6119	12.5626	11.7645	12.1075	12.9501	12.6111	11.2916	12.3673	11.8024	13.3512	12.1354	9.9159	12.7649	11.6977	12.699	11.1599	11.9651	12.0385	11.6779	12.3591	11.3895	12.5759
NLRP3	9.2886	10.3238	11.5979	11.5722	10.9597	9.5659	11.6783	10.9173	11.4565	11.0153	11.2869	10.1957	10.6097	11.2778	8.949	11.8391	11.2037	10.8952	11.0767	10.8189	9.8537	12.1238
NME1	17.0072	14.3833	12.262	12.7732	12.6136	16.0916	13.4733	13.3685	13.5689	13.9928	13.075	13.6664	13.9979	12.4627	16.971	14.4731	13.0496	12.8241	11.8488	14.0004	15.366	13.6619
NME7	12.804	11.3258	9.8504	10.9041	10.6244	12.5051	10.35	11.3075	11.6685	10.3273	10.8939	11.0636	12.4265	10.9687	12.4424	10.3196	11.8511	11.5396	9.4766	12.0171	11.5985	11.1856
NMU	8.7538	2.6695	9.2428	7.5123	3.8842	7.8344	7.3013	7.0631	8.591	9.4653	6.0015	0	6.7769	6.5577	8.7261	8.976	6.6058	8.9161	6.4616	9.8266	11.1552	3.4944
NNMT	11.474	11.8844	12.0976	13.5841	15.4691	15.1683	12.9117	13.0328	13.4097	11.6191	13.4406	12.8649	14.9174	14.77	11.2399	12.689	14.3119	15.6805	13.3391	11.3491	11.1527	13.3495
NOD1	10.8993	10.2196	10.7032	11.5652	11.4281	10.5588	10.8045	11.4075	10.8696	11.3428	10.9266	11.3385	11.0385	11.1777	11.0928	11.1599	11.4868	10.9061	12.0371	10.9621	11.5314	11.5495
NOD2	7.5191	10.2758	12.3093	10.8409	11.1146	11.4228	12.6252	12.0294	11.7286	10.7949	11.7355	10.5931	10.7635	11.3559	6.355	11.7313	10.806	11.2349	11.5302	10.0283	10.5933	11.471
NODAL	6.5704	10.4088	11.1286	10.6791	10.6884	8.2223	11.3816	9.4813	10.7711	10.553	11.0821	11.2455	10.1015	10.9245	5.0593	11.391	10.4645	10.5885	10.6097	9.8421	11.9566	10.9192
NOG	11.5265	9.7554	10.3256	8.1753	9.8312	8.0588	11.1921	8.8884	9.3668	9.6201	10.5907	10.954	8.2058	9.5658	11.7706	10.3693	8.967	10.1228	10.4098	9.0727	11.0179	10.3148
NOL3	10.1533	11.8131	11.3022	11.2655	11.6886	11.5622	11.3816	11.9424	12.4502	12.5071	12.3091	12.8308	12.9068	11.6992	10.4799	11.6277	11.5697	11.9227	10.8275	12.2749	10.5903	12.2832
NOLC1	13.8171	12.0583	10.846	11.3701	11.8075	12.982	11.3443	11.7957	12.4383	12.2104	10.8933	11.3352	12.9241	11.5073	13.8206	12.3245	11.9159	11.3935	11.7381	12.8565	12.5737	11.7518
NOS2	6.1792	9.0255	8.5507	9.203	10.516	7.7933	8.9028	6.4836	8.2891	11.198	9.8599	9.9756	8.9947	9.3365	7.0039	8.4442	9.1738	10.2206	10.1851	8.6	9.7829	9.6518
NOS3	7.9615	9.745	11.0741	11.0895	11.1939	10.2341	11.4969	9.918	9.467	11.3842	10.8254	12.3261	10.8172	10.8816	8.5889	10.7583	11.0983	11.5025	12.1088	10.9487	12.4267	10.1847
NOTCH1	10.8294	10.8443	11.6956	12.0623	12.9094	12.7229	11.7832	12.3008	12.5796	12.6085	12.1963	11.8249	11.5464	12.4259	11.037	11.4656	12.7478	12.3596	13.071	12.5613	12.6952	11.5729
NOTCH2	12.0169	12.1103	12.9684	13.4816	13.1911	13.7197	13.0573	13.6452	12.6059	12.7472	12.9356	14.2998	13.2604	13.3555	12.6835	13.181	13.9059	13.3424	13.3969	13.7238	14.006	12.9969
NOTCH4	6.3553	8.6521	10.2138	9.9283	10.5228	10.9862	10.0547	10.1492	9.7985	11.0712	9.2901	11.8649	10.4539	10.2367	3.9212	8.5306	10.9475	10.7079	9.5304	9.0551	9.7414	9.7464
NOV	10.8457	5.7234	9.2708	8.4875	10.7217	6.7578	8.3799	8.6338	7.6123	6.6963	9.0023	11.3137	8.9913	11.4457	10.9154	8.0084	8.3116	9.4949	10.4036	5.1208	11.6267	8.6607
NOX1	5.7955	10.5184	11.0206	10.3149	10.2999	8.9895	12.1153	10.5234	11.0408	10.7164	11.3927	10.6049	10.0156	11.0217	6.0812	10.2325	9.7761	10.4367	10.4268	10.0223	10.2153	11.4524
NOX4	8.9086	11.7187	12.3448	12.0781	11.7411	10.4818	12.7414	11.8131	11.6918	11.1623	12.3052	9.8889	10.1719	12.3815	8.6699	12.4338	11.6345	11.1563	11.1467	10.7782	9.8386	12.7587
NPC1	11.6199	11.0116	8.4372	9.7156	9.7366	10.9006	9.4622	10.1253	10.5889	10.4527	9.7571	12.1355	10.7645	10.2764	11.7665	8.533	10.3656	10.4489	10.1087	10.0418	11.8088	10.1779
NPM1	9.7955	9.9801	10.9249	10.2029	10.5038	10.2011	10.5968	9.7813	9.8538	10.8753	10.2917	11.9733	10.9244	10.2521	10.0692	10.2222	11.1127	10.5638	10.9858	10.0611	9.2047	9.2341
NPM2	9.7235	9.3037	10.6094	10.3277	10.1559	7.7618	10.6894	8.7732	9.4686	10.8428	10.4027	11.4998	10.1642	9.6825	9.5092	10.0433	9.3094	10.3385	10.7949	10.1973	10.858	8.7587
NPPB	6.3553	10.0254	10.6934	10.4124	9.9584	7.7618	8.9334	9.437	9.9812	9.6795	10.3714	10.1083	9.1076	10.4476	5.7964	10.9035	9.4448	10.1545	10.6543	9.2639	9.4736	10.8744
NPR1	11.3339	7.5041	9.0208	3.9855	8.1457	8.3968	9.0548	7.7765	7.452	10.1868	8.6337	11.1423	8.6666	9.1365	11.3288	7.3756	8.7411	10.6079	9.2806	6.6311	11.1175	7.2394
NQO1	16.3649	11.9682	12.6966	12.4042	12.9556	16.2665	13.3682	12.8505	14.0672	13.1546	12.1928	11.3185	11.8463	13.3104	16.246	13.5828	12.0101	11.4862	10.5385	13.1295	14.638	13.3206
NR0B1	6.6536	8.0576	9.7633	10.2646	9.1466	6.5517	10.0534	6.9869	8.2333	9.4492	9.2096	11.667	8.8108	8.8047	6.2439	8.0789	8.7442	10.1379	8.4458	11.07	11.1644	8.1163
NR0B2	7.1693	9.6551	10.7575	7.7356	9.8993	7.9416	10.3917	8.9642	9.5965	9.22	10.0224	11.3324	9.7552	10.2149	8.0432	11.0758	10.412	10.1644	10.6604	10.1174	11.5156	10.0632
NR1H3	8.9199	10.9274	11.6498	10.2199	9.8421	9.9038	11.5745	10.0957	10.6815	11.238	11.1824	11.7035	10.9425	10.6362	9.3305	10.4258	10.4042	11.2877	11.3521	10.7235	10.5911	10.6908
NR1H4	10.933	10.5393	11.1751	11.2665	10.39	11.1758	11.187	10.532	10.1665	10.4016	10.9302	11.0294	9.4897	10.9468	10.9746	10.0315	9.9602	12.9929	10.6105	10.0132	10.054	10.9027
NR1I2	9.0637	9.7776	11.2064	10.1506	9.9684	10.4326	10.7909	9.5089	9.2868	9.9149	10.5375	10.8178	9.6005	9.7961	8.8826	10.4726	9.6598	13.8586	10.0361	9.5038	9.2397	9.9082
NR3C1	13.6874	12.5292	12.0161	12.1673	12.5491	12.3594	11.7874	12.5628	12.3004	11.6693	11.7304	10.5706	13.3848	12.1398	13.7217	11.8425	12.0619	12.8996	12.3183	11.5612	12.1784	11.9523
NR4A1	14.3886	13.2608	12.6936	14.9571	15.6311	11.678	14.8685	11.6672	11.9571	13.8354	10.8242	11.1967	12.3072	13.9306	14.3756	12.4005	13.1243	10.9332	13.9421	11.3001	12.8576	11.9532
NR4A3	10.677	10.2076	11.8161	11.3388	12.0136	9.4747	11.779	9.8824	10.7434	10.4758	10.8747	10.5601	10.0275	11.3042	11.0188	11.4422	9.5116	10.4148	10.8489	10.106	9.8995	11.1841
NR5A2	7.3464	10.9883	11.6803	11.7251	10.8723	11.4194	12.1166	10.7861	11.6793	11.149	11.4621	11.3127	10.4324	11.3734	7.3281	11.7545	10.328	12.2795	11.4303	11.1266	9.988	12.4778
NR6A1	10.6951	9.639	11.0554	9.5029	10.564	10.3676	10.5705	10.2997	9.8087	9.6947	10.8604	10.4031	8.8946	10.3838	10.0474	10.9072	10.4323	10.5184	10.3936	9.8301	10.7775	10.2291
NRAS	14.6057	12.6589	12.1121	12.3449	12.5958	12.4983	12.3237	13.2807	12.6679	13.0122	12.3657	11.5702	12.1385	12.4566	14.7037	13.1744	12.7263	12.2126	11.8734	12.4007	13.1667	12.6367
NRG1	10.3386	9.4711	11.7115	10.7466	12.6206	9.2353	12.0825	10.6506	10.804	10.0081	10.9962	10.3381	10.5404	11.5528	10.4066	10.7283	10.1044	10.8663	10.1306	9.5528	9.9579	10.8817
NRG2	9.4172	8.5898	10.0404	10.1238	9.6772	7.8644	8.3718	8.747	8.5641	9.7526	9.846	11.4798	9.7915	8.9776	9.275	9.3851	9.2605	9.82	10.1714	9.3556	10.2318	8.2346
NRG3	6.4201	9.8729	11.0811	9.6355	10.1454	7.3022	10.8232	10.0213	10.9974	10.1803	10.2357	10.0224	9.6713	10.5787	7.2726	11.3002	9.0215	9.9979	10.3559	10.0025	10.9619	10.497
NRG4	9.4092	10.5752	11.3456	11.0679	10.8162	8.7796	12.2198	9.747	10.5283	10.7445	11.1662	11.1143	9.9005	10.8921	9.8048	10.6972	9.6906	10.5811	10.933	10.0699	12.0248	10.9104
NRIP1	13.7476	14.1377	13.0728	13.5656	13.8352	14.3888	12.9255	13.2542	13.4926	14.2064	13.3294	13.2109	14.1991	13.6167	13.7749	13.6278	14.3416	13.6633	12.4037	12.9646	12.3227	13.9549
NRP1	10.8531	10.7411	10.7359	10.6744	12.3501	11.2044	11.3256	11.0396	11.0239	12.0767	11.7713	10.7952	11.9879	11.9643	10.5042	11.2815	11.7726	11.8467	11.818	12.4832	9.9857	11.7452
NRP2	12.3638	11.5095	10.8299	11.1478	13.3219	11.3999	11.033	11.9452	11.4541	11.799	12.2261	11.376	10.9425	12.3164	12.1462	11.6374	11.6156	11.995	12.3183	11.6968	11.2755	11.6972
NSD1	12.2697	13.0539	11.6346	12.4194	12.0122	13.2277	11.1244	13.5069	12.5836	13.0365	12.7659	12.3115	13.1717	12.4704	12.1104	13.1465	12.9092	12.5138	12.3567	12.6618	11.193	11.628
NT5E	12.9431	9.9374	10.4888	10.5789	11.8592	10.1613	9.6107	10.0281	10.83	10.9884	11.1432	11.2586	9.6297	11.0151	12.7435	10.7392	10.7378	11.8705	12.2319	10.9463	12.7326	10.1739
NTF3	10.5214	10.936	11.8921	11.422	10.8139	10.0698	11.8261	10.0158	10.6724	10.9502	11.387	12.1023	10.2448	11.2315	10.4001	11.2466	9.9198	11.0724	10.8913	12.3187	10.6385	11.0827
NTHL1	11.5842	12.781	10.6667	7.2315	9.6025	13.4178	9.5653	12.4171	11.81	12.7592	10.2425	12.1237	11.9277	11.0253	11.285	10.8412	12.1478	13.4527	10.0044	12.8377	11.055	11.0973
NTN3	7.6191	11.6254	10.4272	9.4499	9.5478	8.2067	9.7375	9.5108	10.1354	11.3476	10.086	12.2003	9.9097	9.6794	6.0375	10.6566	10.0567	10.5897	10.4018	10.6471	11.7186	9.2416
NTRK1	5.89	8.7331	9.6576	10.1573	9.9403	7.9878	8.9056	9.0335	8.8895	9.3255	9.9273	9.7158	9.2329	8.7709	6.7567	10.0383	9.3846	9.7076	9.162	9.4575	9.9019	8.8205
NTRK2	0	10.5634	11.3853	11.6349	11.3382	9.328	11.2645	10.5726	10.4852	10.2345	10.9656	0	14.4648	11.1974	4.1019	11.3287	10.3575	10.0484	10.9737	9.6401	7.4044	11.1539
NUDT13	9.0738	9.2283	9.0408	9.7216	8.3663	9.4117	9.8188	9.5339	9.9481	8.5213	8.4524	11.3404	10.3294	9.1736	8.7868	8.1492	9.551	9.4282	8.8333	8.9509	10.7781	8.1408
NUF2	14.5062	12.2428	11.9703	11.514	10.7657	12.4947	12.6143	11.7715	12.9256	12.3655	11.4806	10.9132	12.0252	11.654	14.5723	12.7194	12.0315	13.3634	11.2891	12.7899	13.1247	12.7136
NUMB	12.2559	12.1944	11.6572	12.3655	12.2423	12.207	11.9425	12.0762	12.0001	12.4622	12.2156	12.384	12.2242	12.443	12.0339	12.795	12.5367	12.6572	11.9887	12.5602	11.6138	12.0539
NUMBL	9.8757	10.3557	10.9588	10.3919	12.4257	11.9721	11.4249	11.3489	10.9404	11.3326	11.4116	12.0497	11.0293	11.5807	10.3871	11.2164	12.169	11.0872	10.8555	11.1628	11.4347	10.5512
NUP62	15.5806	13.5739	13.2993	12.9547	12.838	14.3407	13.1217	13.3692	13.3547	14.0445	13.1117	12.7274	13.6528	12.9955	15.7019	13.9554	13.3945	12.8544	13.4881	13.2262	14.0876	13.7762
NUPR1	12.9889	11.8929	13.4535	14.4986	14.3457	17.1689	11.8093	14.9914	15.7432	12.132	14.1097	14.9147	14.2784	14.6908	13.1467	14.4	15.0686	15.3328	12.3729	14.8942	11.6439	14.6196
NUSAP1	14.8581	12.0598	12.0152	11.3094	10.5255	12.1184	12.0413	11.9631	12.3774	12.3122	10.7311	10.413	11.6635	10.8536	15.0679	11.3854	11.8862	10.7533	10.8045	12.6184	13.2962	11.0258
OAS1	10.0054	11.9317	12.164	10.4179	11.6402	11.5375	10.0623	14.4915	12.7376	13.0189	10.8395	13.9714	12.1827	10.7605	9.9116	9.1403	11.2577	11.3049	11.2451	15.0789	10.2289	11.3639
OASL	9.3398	11.7396	11.6156	10.1792	10.8423	10.3571	10.0394	12.1074	11.4747	11.5075	10.8572	14.158	10.0592	10.3527	10.0167	10.4354	9.7017	10.6151	10.8977	12.327	10.7276	10.5001
OCLN	10.7763	10.0242	7.8694	10.1997	9.6552	12.576	9.5653	11.8828	12.3946	10.6469	11.1864	11.5346	9.8613	9.3346	10.7843	10.8798	8.4006	11.6283	7.3893	10.762	10.3035	9.1281
ODC1	15.0216	11.442	12.555	11.4434	12.4886	13.2397	11.8674	11.7985	12.1357	13.2021	12.1297	13.1151	14.1779	12.321	14.9025	12.029	11.938	12.172	13.2163	12.3561	13.7868	14.2073
OGG1	10.9427	12.1291	11.8763	11.9413	11.6532	12.3147	11.8995	11.6872	11.7853	11.5868	11.7633	11.4116	12.2819	11.4013	10.963	11.57	11.8331	11.7766	11.7506	11.5392	10.8122	10.9888
OLIG2	8.0149	9.5472	10.16	9.7126	9.6428	7.5191	10.4448	7.9756	9.2702	10.3754	10.2054	10.3994	8.3798	9.7947	8.5191	10.7194	9.4023	9.1754	9.4698	9.0491	8.5063	8.9132
OLR1	10.4764	11.0989	11.8551	11.9429	11.3997	12.1205	11.6754	13.1158	11.6394	11.8249	11.8818	11.3658	10.5557	12.5207	9.9969	12.1344	11.5469	10.9226	10.1197	11.4705	10.7372	12.0998
OMD	6.9672	10.1165	11.3914	11.2589	11.8756	9.0517	11.3613	10.7585	10.35	10.2521	11.35	10.64	9.5776	11.8223	4.7697	10.5667	11.8192	9.9587	10.2597	8.8178	8.5316	11.0663
OPCML	5.5278	10.1823	10.823	11.052	10.4047	8.5402	9.5599	9.8257	10.1675	10.2082	11.0719	11.2267	8.5909	10.7875	5.0593	10.5893	8.7224	10.2047	10.5734	10.2627	9.679	11.5632
OR10J3	5.7458	10.013	10.7465	9.489	10.4705	9.3564	11.4244	10.1862	11.1782	11.0648	11.1437	10.4247	9.3908	10.6141	0	11.3308	9.8046	10.0306	9.8648	11.1189	8.6141	11.4203
ORC6	12.9262	11.1222	11.8712	10.4133	10.9932	11.8093	11.4126	11.1385	11.6068	11.1279	11.137	12.6412	10.8124	10.6486	12.8594	11.8829	11.0226	10.3472	11.2838	11.056	11.7935	10.8787
ORM1	14.5143	9.9282	10.8522	8.9155	12.3252	17.0192	10.7272	9.662	11.0993	9.9266	12.8195	11.7442	9.7855	10.2704	14.4853	10.3471	10.0641	19.1652	9.3552	11.5649	13.3287	10.8628
ORM2	14.041	10.5929	11.5946	10.8955	11.2183	15.7185	11.6688	10.2528	11.2814	11.1013	11.397	10.2632	9.8537	10.7762	13.9274	10.9888	9.4655	18.2475	10.9405	10.3364	12.7111	11.2483
OSM	6.2162	8.9981	10.4334	9.9878	10.2632	8.7901	10.5383	9.2235	10.0246	10.6152	10.6013	12.2588	10.074	10.6267	6.3902	10.7578	10.2594	10.2988	10.9287	9.9025	10.4098	9.8879
OTX2	11.1104	9.7314	11.1072	8.905	10.0881	7.7618	11.2694	9.3657	9.5757	9.6749	10.673	11.4616	9.6778	9.5934	11.0522	11.1274	8.615	9.5685	10.2406	9.4994	10.3883	9.8975
P4HA1	13.869	13.3791	12.0214	12.8019	13.1112	13.5864	12.5907	13.024	14.468	11.677	12.7482	12.2135	13.1612	13.112	13.7489	12.6841	12.4902	14.0377	12.3973	13.212	12.8248	13.0219
P4HB	15.693	14.577	13.6641	13.7283	14.6841	16.9139	14.4662	14.9783	14.5201	15.4931	14.3495	15.0551	15.1595	14.6116	15.5828	15.764	14.645	15.679	13.5455	14.8574	14.2016	15.7022
PA2G4	15.7956	14.8356	13.8874	13.7623	13.8713	15.8562	14.2943	14.5966	14.2094	14.3627	14.0794	13.0855	14.6931	14.12	15.6736	14.0899	14.1711	13.7079	13.9261	14.3269	14.2577	14.6371
PABPC1	14.343	12.3994	12.1688	11.7895	11.9173	13.3823	12.2932	11.8876	12.2359	12.2535	12.2258	10.8875	12.974	12.6642	14.8181	13.3758	12.9889	12.4859	12.9188	12.1768	14.6163	13.0688
PAF1	11.3084	13.0121	11.7518	12.4627	12.3116	13.3537	11.9689	12.7308	12.4273	12.4463	12.0222	11.2691	12.6751	12.1655	11.2435	13.1058	12.0085	12.1386	11.6116	12.9076	11.5547	11.7524
PAG1	12.6249	11.3571	12.4709	11.4146	11.2463	11.6095	12.134	11.6035	11.1693	11.6896	11.7935	10.64	10.4997	11.5815	12.6702	12.6877	11.667	12.0855	13.1428	10.4157	11.383	11.8864
PAICS	16.9367	14.0744	13.1436	13.1609	12.7662	15.1332	13.5112	13.4977	14.2554	13.6769	13.3702	12.6372	13.7492	13.4032	16.8446	13.8186	13.2734	13.8126	12.7904	14.3195	15.2016	13.98
PAK1	11.1165	12.3666	11.5735	12.2516	12.3954	12.3984	12.1643	12.8994	12.0748	13.2987	11.6327	11.0087	13.1385	12.2985	10.6744	13.9607	14.2501	11.9638	11.9965	12.5791	9.9926	12.7519
PAK1IP1	12.8017	10.8401	10.6039	10.7012	10.7611	10.6593	11.3386	10.9048	10.5252	11.0577	10.9176	9.7939	10.4286	10.9347	12.8221	11.1494	10.5606	10.5762	10.8402	10.6461	11.3611	11.4249
PAK3	8.7849	10.7914	12.0022	11.4622	10.9686	9.069	12.0422	10.5911	11.7539	10.8733	11.5978	11.0864	10.2477	11.3659	8.0542	10.7956	9.7882	10.7302	11.2551	10.6451	9.4866	11.6484
PAK7	4.7724	7.8829	9.9898	9.8554	8.9914	7.2271	9.7153	8.4102	9.3476	8.722	9.1139	10.4211	7.5809	9.0499	4.1019	9.9649	9.1576	9.9606	8.6234	8.9349	9.7414	9.8746
PALB2	12.3797	12.3338	11.4156	11.6345	10.8423	12.1604	11.7216	11.0382	11.8747	10.9641	11.4134	12.2986	10.8905	11.3363	12.4313	11.4055	11.5465	11.1112	11.347	11.0231	10.9307	12.141
PALM2(AKAP2)	10.6486	10.5693	11.396	11.3629	11.2365	11.2364	11.0779	10.0483	10.8524	11.3457	11.2883	10.623	10.3818	11.3776	10.7062	10.6588	10.5097	11.7798	11.0001	10.6944	10.5721	11.2342
PARK7	16.2804	14.3493	12.6734	13.2693	13.3992	15.0612	12.8106	14.3305	13.8302	13.5937	12.9405	12.6497	14.7277	13.7375	16.2897	14.1986	13.9862	13.9487	13.5354	14.4241	14.4938	13.2614
PARP1	15.8572	13.3789	12.6552	12.7255	12.6306	13.903	13.1648	13.7524	14.1015	13.0652	12.7676	13.0375	14.0904	13.2428	15.9069	13.4232	13.8345	12.887	13.1159	14.5354	14.145	14.0798
PARP2	13.4408	12.4723	12.1026	12.3053	11.4524	11.9972	12.5671	11.8315	12.4953	12.0562	12.0016	11.4677	11.9914	11.9868	13.2476	12.7483	11.807	11.8584	11.7238	12.134	12.1661	12.1725
PARP3	10.3133	9.9531	11.4676	11.0755	10.0549	9.056	11.7547	9.0062	9.6962	10.6208	10.628	11.8978	10.9263	10.1842	11.7188	10.3599	11.0855	10.0555	10.9645	10.6617	12.2712	9.691
PARP4	10.0186	10.8167	11.1816	11.8433	11.8311	10.9782	11.4862	11.2884	11.014	12.0219	11.6935	12.271	11.984	11.5256	9.8339	11.6396	11.8229	11.4382	12.0645	12.0616	11.1542	11.9549
PAX3	8.3336	7.9207	10.209	9.0015	9.9117	6.8999	8.8773	8.0417	7.4843	8.8715	8.7165	12.2753	8.5063	8.7304	8.108	9.0597	9.2167	9.2759	9.5452	9.1877	9.8348	7.4882
PAX5	8.0044	9.2497	11.0824	10.5581	10.2021	7.3311	8.4118	8.7732	9.6515	9.7786	10.1915	9.3932	9.2003	9.1671	7.7364	9.9372	9.3826	10.1578	11.9574	8.9916	9.8836	8.9552
PAX6	9.9544	3.5515	8.5957	9.1441	6.5639	5.5175	0	7.2236	7.3082	0	6.579	11.6801	6.4135	5.8133	10.199	4.1349	6.0484	8.8196	0	5.2504	10.1926	3.2765
PAX8	9.7863	10.4463	11.2913	11.5332	10.7577	10.3179	10.4659	9.6284	10.8117	10.3506	11.223	11.3137	9.747	10.3735	9.7719	10.7664	9.1105	9.9301	10.165	10.6627	10.827	10.7018
PBRM1	13.564	13.1304	12.3145	12.3814	12.4855	12.8148	12.4791	12.8824	12.5958	12.8025	12.3251	11.9515	12.9531	12.6152	13.4409	11.8607	12.812	12.3474	12.687	13.1878	12.1117	12.6868
PBX1	13.2169	14.3899	12.6069	13.9746	13.8974	15.8613	14.2269	14.8174	14.4404	16.2693	12.9355	12.1455	15.2221	13.677	13.1076	13.7905	14.5887	13.7479	11.6565	15.069	12.0844	15.2306
PBX3	12.8765	11.7657	11.7873	11.0117	11.6813	12.1879	11.2121	12.4257	11.544	11.5383	12.8305	11.2839	10.9523	11.7442	12.8099	11.3778	11.7072	12.8976	11.7388	14.9907	11.7019	10.9932
PCK1	11.9347	10.4472	11.2817	9.2759	10.3736	13.6069	10.2879	8.8551	10.07	10.997	10.5563	10.9126	9.6626	9.658	12.0408	11.1897	9.0741	15.5394	9.7701	9.3958	11.1989	10.6438
PCNA	16.5702	14.4092	12.5717	12.5589	12.3694	14.5728	12.6383	12.9858	14.8454	13.7188	12.5663	11.5918	13.3852	12.6382	16.468	13.5378	13.489	12.5051	12.5947	14.3126	14.8476	13.5183
PCNX	10.885	12.1831	12.2336	12.8203	12.8254	12.1091	12.7773	12.3899	12.4192	12.4225	12.6477	11.2144	12.3429	12.5696	10.8395	12.9762	12.5347	12.5662	13.5038	12.3358	10.2491	12.3727
PCOLCE	13.2621	11.18	11.191	12.5486	14.7516	11.6695	11.4946	11.7208	12.3227	11.7175	12.0869	12.6418	12.1914	13.1179	13.2539	11.0986	12.7451	12.1087	11.8857	11.5581	12.2845	11.8449
PCSK6	11.8745	10.9347	10.8968	11.6867	12.2907	12.6668	11.8821	13.3022	11.2205	12.6799	12.3472	13.7508	11.7293	11.0924	11.876	10.2646	13.0189	14.5503	11.1813	13.1173	11.7952	8.3298
PDCD1	8.3586	9.0742	10.7409	9.8513	9.7226	8.1428	10.1032	9.1048	9.0787	10.1173	9.6711	11.4043	8.876	8.8485	8.8259	10.521	9.8031	9.7519	11.0671	9.5081	10.8391	8.7796
PDCD1LG2	7.2065	6.3476	7.8936	9.2534	8.1457	7.4937	7.8544	8.4714	8.0981	6.6218	8.268	9.9485	7.5624	8.0313	7.7226	6.623	7.4772	9.3979	9.5614	6.9049	8.8515	8.4778
PDGFA	13.4836	11.4957	11.2783	11.7766	11.9875	10.8427	11.4625	11.4956	10.7639	12.6708	11.8033	11.782	10.44	11.8123	13.3992	11.1067	11.7135	11.351	11.4053	11.5742	12.2072	11.3007
PDGFB	11.2584	11.8765	11.4985	12.4874	12.7406	13.1828	12.758	12.3686	12.0866	14.2944	11.8938	12.6168	12.0461	11.826	10.9789	11.5902	12.7255	11.4836	11.8626	12.3128	10.7548	11.8855
PDGFC	12.5468	10.3005	9.8688	11.2382	12.0567	11.2093	8.2265	11.1461	11.0013	10.2166	10.7187	11.9359	13.0152	11.7197	12.6426	11.1087	12.4581	11.8518	11.1575	11.3254	11.7463	11.2026
PDGFD	6.5121	10.2622	11.4243	10.4897	11.2282	10.1225	10.5986	10.1995	10.3173	10.3224	10.5226	10.5715	10.0608	10.9643	6.5543	10.6323	10.3656	10.0887	11.0302	11.1132	11.1404	11.3142
PDGFRA	13.6592	10.9121	10.8938	12.3364	12.6696	11.3767	11.1812	11.5387	11.8928	9.5245	11.8327	11.0648	10.3389	12.5419	13.5597	11.4175	11.9565	12.2373	11.3762	10.3901	12.0437	11.6298
PDGFRB	10.0522	11.8641	11.741	12.3312	13.767	12.3412	11.9435	12.7443	12.1855	14.1484	12.4681	12.0158	12.1017	13.5256	10.1536	11.7166	13.4948	12.0345	12.71	12.7017	10.1736	12.3987
PDIA4	13.9294	12.1146	11.2973	11.6775	11.6916	12.8279	12.248	12.7034	11.9565	12.7221	13.3294	11.9586	11.4943	12.0755	14.1631	11.5331	11.7016	13.1353	11.7949	12.0178	12.43	12.3227
PDK1	14.9654	12.0085	11.8653	11.2954	11.2594	11.6409	10.885	11.7569	12.7497	11.2618	11.6492	10.8823	11.2942	11.6777	14.8652	11.4304	10.507	11.6808	12.1354	11.6214	13.3513	12.8242
PDK2	12.4424	13.1946	11.7628	12.9566	11.1083	13.5154	12.4202	12.327	11.742	11.8001	12.4918	12.2986	12.2008	11.8716	12.1799	11.3291	12.6313	13.0423	12.1236	12.4417	11.4655	11.3254
PDLIM7	12.4193	11.6453	11.9241	12.731	14.8555	12.579	11.6742	13.2455	12.7927	12.3665	12.8044	12.0011	12.8334	13.7628	12.4266	13.2354	13.5754	11.988	12.4742	12.888	11.7757	12.348
PDPK1	13.5745	13.2749	10.0997	10.8048	11.5209	13.5212	10.9173	12.4623	12.0462	12.8548	11.4621	11.7449	12.5788	11.8779	13.4121	11.7414	12.0014	12.2412	12.0199	12.6673	12.0486	11.6677
PDPN	11.7556	7.4162	9.3118	9.124	10.7299	6.7145	9.0421	9.6248	9.9011	8.1446	9.2788	11.6037	8.9057	10.7882	12.0436	7.9051	9.7701	9.3641	9.7518	8.0607	11.4276	8.9937
PDZK1	9.6308	10.0824	11.3573	11.4945	10.2664	10.9679	12.7986	10.3087	11.7406	13.6441	10.6616	10.7924	16.0684	11.1868	9.8016	10.9146	11.8022	11.1993	10.4188	11.0337	10.7187	10.9021
PECAM1	10.4339	12.1044	12.3443	12.5204	13.3281	12.8241	12.7584	13.3029	12.1124	12.7066	12.3965	12.1822	12.2279	13.3326	10.3406	12.7217	13.0556	12.389	13.8849	11.7621	11.3038	12.7254
PELP1	10.9994	12.5349	9.4338	11.4169	11.2553	11.9715	10.1466	11.7009	11.6409	11.8745	10.4418	10.5289	12.3234	10.4697	11.1834	10.4739	11.4845	10.7951	10.9009	12.3597	10.5326	10.8079
PER1	12.4453	14.2328	12.6539	11.8412	13.5422	11.9606	11.8071	13.0012	12.0529	12.7062	11.8836	11.5383	12.4572	11.7747	12.2092	13.1271	13.9065	13.5843	13.4043	12.193	11.1785	12.7304
PEX12	10.8575	12.3954	12.8858	11.9592	11.5074	11.0299	12.7704	11.7333	11.772	11.5659	12.4118	9.2084	11.4678	11.8346	11.0398	11.7685	11.0764	11.667	11.4474	11.9287	10.1756	12.522
PF4	6.4201	9.1935	10.4987	10.943	9.9281	8.151	10.7422	9.254	9.0787	9.6121	10.1531	12.0567	8.7343	9.382	6.355	10.1717	9.6383	9.9204	10.4161	9.9994	9.7603	8.5218
PF4V1	7.5771	9.3695	11.1401	10.2646	9.9055	7.0642	9.974	9.2353	8.4413	10.6152	10.3975	12.3904	9.5543	9.1387	7.829	10.4379	10.0504	10.321	11.0924	10.2538	10.8592	8.7454
PFDN1	14.5597	13.7825	13.1974	13.5508	13.5365	14.8523	13.3109	13.6978	13.3874	13.4971	13.6515	12.8257	14.1704	13.6101	14.5391	13.5963	13.8981	13.4613	13.2583	13.7211	13.212	13.3468
PFDN2	16.4937	13.6119	12.7012	13.3418	13.4464	15.3012	13.2735	13.7614	14.4439	13.5723	13.3716	12.3872	13.9169	13.1651	16.5076	13.4842	13.5213	13.5904	12.7885	14.5021	15.0349	13.907
PFKFB1	8.2735	10.9922	11.0174	10.8005	11.0345	10.5153	10.9153	10.2211	9.9722	10.2957	10.8516	11.533	9.4724	9.8922	8.7053	10.0094	9.0716	12.481	10.1009	9.9414	10.6016	9.8087
PFKFB2	11.9817	9.9738	11.3209	11.4888	11.0938	11.8685	11.2319	11.8159	12.2829	9.9458	11.6235	11.3385	9.9188	11.8792	11.8061	11.72	11.1001	10.8275	12.0084	12.8811	10.4799	12.2198
PFKFB3	12.2581	12.0856	13.0401	12.7703	12.3232	12.7851	13.0292	13.8751	13.8725	11.8895	12.8494	12.2228	14.3885	13.4295	12.2122	12.6947	13.9405	11.7226	11.8408	13.1621	11.4485	12.2013
PFKFB4	11.4901	11.6955	11.7477	11.6608	11.5391	10.4242	11.9629	11.3678	13.0307	11.3615	11.3606	11.6013	11.8563	11.0879	11.3909	11.0527	10.9582	11.1792	11.234	11.212	11.5341	11.1102
PFKL	14.5858	14.3003	11.6683	13.3522	13.5617	14.2843	12.7355	13.2928	13.6468	14.812	12.8768	12.437	13.8679	13.2204	14.5713	13.7849	13.6333	13.4707	13.3165	13.8947	13.0262	13.6646
PGC	11.1646	2.1937	8.7931	7.7057	2.3589	3.4062	0	4.8832	3.2787	0	5.5069	10.2702	5.3678	5.6493	11.278	0	7.4087	8.317	0	0	9.92	0
PGF	9.9099	10.1967	10.9259	10.9113	10.501	8.821	11.0766	9.9811	10.2764	11.8675	10.608	11.2611	10.1765	10.867	9.693	11.2495	10.6216	10.4217	10.5564	11.0003	10.1956	10.1857
PGR	9.2446	9.0255	11.109	11.8678	9.3521	12.5566	9.0523	13.1125	10.8381	9.2136	12.2735	11.8487	15.6521	9.8684	9.1472	11.0676	13.43	9.0139	10.1447	12.412	11.5124	8.1286
PHB	14.0507	14.4731	13.9391	13.8289	13.6325	15.3516	14.1613	13.5037	14.0719	14.0666	14.1168	11.4326	13.5162	13.6701	13.9603	14.8245	13.035	13.7165	13.3335	13.7803	12.6926	14.6338
PHB2	15.0259	14.6641	13.1973	14.1162	13.5976	15.7458	13.065	14.2474	13.86	14.2718	13.3044	11.9356	13.774	13.983	14.8583	14.3013	14.1336	14.3271	13.539	14.474	13.7013	13.7449
PHF6	12.9982	11.8495	10.5824	11.1996	11.3813	12.3025	10.0585	11.7004	12.0737	11.7673	11.3896	11.782	10.4119	11.2226	13.3886	11.3543	11.4351	11.3681	11.5331	11.499	11.4276	11.0099
PHGDH	14.5398	10.63	11.475	12.1254	11.8709	12.079	11.3587	12.2058	12.8247	11.9574	11.9181	11.1682	11.5197	11.8855	14.5145	12.7121	12.4411	13.6063	11.2798	12.4802	13.0409	12.2122
PIAS1	13.9015	11.6123	12.0427	12.5878	12.1501	12.2119	12.8146	12.6694	12.2907	11.7898	12.1718	11.2405	11.9792	12.5045	14.0874	11.6812	12.3909	12.4298	12.8529	12.0604	12.4769	12.1063
PIAS2	12.3049	12.7015	11.9462	11.4627	11.5902	12.1874	11.3567	12.2046	12.9228	11.0589	11.9653	11.1281	11.5848	11.6796	12.4596	11.3301	11.5447	11.611	12.0907	11.5082	10.8698	12.8279
PIAS3	11.977	12.5494	12.171	12.9065	12.6781	13.3641	13.4509	13.6633	13.7765	14.1099	12.6529	12.3266	13.7268	12.4647	11.8494	12.3026	14.3029	12.943	12.0205	13.4788	11.0112	12.282
PIAS4	11.1527	13.7665	12.3799	12.1939	12.2887	12.7116	10.2453	12.4354	12.532	12.2375	11.887	11.8082	11.7079	12.1088	11.167	12.462	12.4356	11.699	12.1019	12.9345	11.0615	11.8402
PIDD1	11.9649	13.7565	11.396	12.0708	12.0001	12.5839	12.4297	12.8397	12.8952	12.9949	11.9066	12.2561	12.9685	11.5365	11.8526	11.8533	12.749	11.8609	12.333	12.9076	13.2821	10.7376
PIK3C2A	13.9408	13.4958	11.7848	12.4877	12.5913	12.9365	12.3118	13.1324	12.5548	12.3053	12.593	10.0994	12.9608	12.6532	13.9335	11.7844	12.5237	12.4099	12.1063	12.8751	12.3349	13.2539
PIK3C3	12.5962	13.181	12.5759	12.7052	12.5254	12.9947	12.1572	13.0364	13.2974	11.6503	12.6855	12.5179	12.4765	12.417	12.5352	11.9986	12.3382	12.5016	12.703	12.8261	11.6918	13.2265
PIK3CA	13.0209	12.1947	12.9013	12.3463	12.421	12.9587	12.7792	12.904	12.559	12.5204	12.7854	11.6449	12.5353	12.7371	12.6791	12.8593	12.2869	12.1942	12.8318	12.3576	11.6304	13.1661
PIK3CB	9.8347	10.7987	11.7538	11.1638	10.5926	10.6129	11.8511	10.9986	10.9323	10.6992	11.6346	11.7057	11.3833	11.2723	9.8686	12.0675	11.6812	11.0698	11.6611	10.9487	10.0231	12.1628
PIK3CD	11.1586	10.3056	11.0081	10.7568	11.6789	10.3323	10.35	11.4748	10.6994	10.6112	10.9486	9.9448	10.9611	11.1212	11.1746	10.9883	11.2517	10.939	13.4461	10.5808	10.6915	10.1268
PIK3CG	9.8786	9.8409	11.1354	11.0761	10.3525	8.2679	11.3857	9.6655	10.2354	10.0713	10.2739	10.0689	9.4065	10.6967	9.7001	9.7999	9.4989	9.7563	11.1729	9.6282	9.2982	11.5141
PIK3R1	13.8393	14.6749	12.6165	13.8181	13.5616	14.3582	13.1099	14.5505	14.9014	12.7419	13.1168	13.3814	14.476	14.0449	13.8979	13.7819	14.8123	14.507	13.4532	13.529	13.309	13.0102
PIK3R2	14.5408	13.2404	12.0524	12.9283	13.018	13.1949	12.1486	13.1881	13.366	13.0674	12.5002	11.5296	13.178	12.9141	14.5732	12.843	12.9335	12.7769	11.9018	13.0018	12.9033	13.6207
PIK3R3	11.5529	12.6088	11.9589	12.7504	12.3002	13.2299	11.9394	13.3339	12.6186	12.6008	11.8027	12.1552	13.0615	12.9002	11.4804	12.9787	13.5427	12.4261	11.3876	13.1072	10.8031	12.7009
PIK3R5	7.4116	10.0705	10.5867	9.7999	9.9281	9.6545	9.4077	10.4991	9.5316	10.0737	9.8599	10.8185	10.0088	9.0732	7.3989	10.0205	10.6499	10.7587	11.0733	10.3351	9.132	9.2054
PIM1	11.8439	10.4899	10.6372	11.5817	13.2884	10.88	10.8067	10.1189	10.7192	10.2282	10.488	10.1161	11.3479	11.9957	11.6623	8.5892	10.8977	10.8379	12.3944	11.6939	10.8024	9.3132
PIM2	12.6953	11.2394	12.8615	11.653	11.5921	11.646	11.373	10.9825	11.6054	11.7688	11.8965	12.5009	11.8892	11.6524	12.6344	11.9531	11.8363	11.5237	14.1367	11.6642	12.004	11.4066
PIM3	12.9538	13.7104	12.6038	13.5086	14.0994	14.8439	13.0622	14.702	14.0268	14.9526	15.0257	13.2812	14.3702	13.5834	13.0232	12.7507	13.495	13.6459	13.8052	15.5869	12.5862	13.911
PIN1	13.4736	13.269	11.2048	11.2614	12.0752	13.5319	10.9639	12.7812	12.3099	12.7818	12.0264	11.7283	13.6041	12.2056	13.7512	12.3143	12.237	12.3282	11.7956	12.9236	12.3849	12.8283
PINX1	11.4471	7.9678	9.172	9.8279	8.1596	8.9197	9.6227	9.0281	8.7453	9.0168	8.4886	10.7792	10.0442	9.4171	11.5315	8.2972	8.857	10.1627	9.1232	9.2381	12.2506	8.4714
PIR	11.1335	9.8395	10.2673	9.8403	9.3213	11.4287	10.728	10.2816	9.431	10.1651	9.9237	12.3192	9.745	9.3288	11.1258	9.4204	9.1483	10.9294	10.2527	10.5444	10.1966	10.2564
PITRM1	12.6809	11.6441	11.2702	11.4284	11.6777	12.297	10.972	12.3968	11.6551	11.495	11.539	12.5643	12.6386	11.8298	12.6005	11.5854	11.4255	11.8287	11.2857	12.1337	12.4927	11.3527
PITX2	8.8032	9.5812	10.6324	11.2909	10.3218	9.1965	7.8775	9.3397	9.4524	9.6423	10.7194	11.5698	9.9459	9.8738	8.5349	11.1587	9.0642	10.0939	10.1966	9.7131	11.4187	9.1362
PKM	17.6682	15.112	14.2053	15.0963	15.4754	16.3992	15.4111	15.3297	15.925	15.5036	15.2641	14.4533	16.9943	15.7942	17.6667	14.8124	15.6404	14.2578	14.7281	16.3723	15.9964	15.267
PKMYT1	13.4117	13.1056	11.0469	9.2052	10.3449	12.0864	10.8489	10.4793	11.6702	12.5032	11.0115	11.1809	10.7067	11.3621	13.4035	12.2401	11.5092	10.4542	10.1819	12.1758	12.6072	11.5605
PKP1	5.271	5.2343	9.337	7.5531	6.6053	3.4062	7.9555	6.6196	6.8744	5.3279	7.6197	11.0134	7.9014	6.2818	5.5696	7.1697	6.6722	9.2265	5.7171	6.8514	10.7814	7.0631
PLA1A	7.5483	6.7097	9.2693	0	7.4804	8.5889	8.1338	7.553	7.1802	9.1487	9.5424	11.6839	8.8419	7.4179	7.5309	6.0454	7.3612	11.3724	10.7811	6.7672	9.3561	7.1698
PLA2G10	14.8939	11.7429	12.6342	12.3449	12.7316	11.7761	13.3308	11.7564	11.0305	13.8171	12.5446	13.9514	12.0892	11.7141	15.7953	12.876	13.0789	11.5484	12.5192	12.2269	14.2881	11.2021
PLA2G2A	7.9284	9.3946	10.865	11.4645	9.9281	14.0073	11.0012	9.6426	10.3561	9.8319	11.2634	14.3329	9.5868	13.855	8.1497	10.867	12.6529	12.6234	9.5354	9.7094	10.2453	11.3098
PLA2G3	6.9007	9.8756	11.1184	11.4479	9.9723	8.1751	10.1142	8.6302	9.1962	10.2786	10.456	11.7509	9.9829	10.02	6.585	10.6098	10.6283	10.6329	9.8223	9.8976	12.3685	10.8443
PLA2G4A	14.0109	10.7539	11.6607	11.6647	11.5101	10.665	12.1542	11.6923	11.8049	11.2234	11.6708	11.4093	10.595	11.4996	13.9572	11.8386	10.4456	11.0548	12.2813	11.5967	12.4856	12.7386
PLA2G4C	6.4514	11.1395	11.109	11.403	10.6727	11.054	10.4057	10.6811	10.4844	11.0695	11.4977	10.8042	12.086	10.9767	6.1236	11.6371	9.9129	11.0557	11.8773	10.5168	10.3874	11.4249
PLA2G4E	7.2955	9.0501	11.5268	10.9443	10.8713	8.1181	9.8584	9.4143	9.3564	9.9356	11.0065	11.0258	10.2361	9.9208	7.0264	10.7961	10.5034	10.5223	10.9249	10.2199	11.5989	9.8927
PLA2G4F	4.9584	9.0718	10.2114	10.6636	10.412	9.4617	8.7518	10.055	8.9553	10.2219	9.9297	10.7417	11.0904	9.5224	5.8977	9.6282	9.8754	9.8075	9.6091	11.0344	10.7821	8.9014
PLA2G5	6.6264	9.8239	11.1971	11.2434	10.3721	8.693	9.3387	9.6673	9.9596	10.0251	10.4443	11.2736	9.1485	10.1702	7.2344	10.7408	8.9932	10.2868	9.6778	9.7629	11.0533	10.1759
PLAT	12.9999	10.7834	12.3907	11.907	13.0633	11.3965	13.9643	13.9382	11.4942	11.9862	12.4482	12.1151	14.6399	13.1675	13.067	11.7261	13.8177	11.649	11.718	15.6419	11.6219	12.188
PLAU	11.2304	11.8149	12.5177	13.0455	13.8607	10.5216	12.7327	13.1088	13.0875	11.9284	12.9922	13.2017	11.0847	13.432	11.0726	12.7412	13.1499	11.1322	12.0424	12.6863	12.4644	12.5332
PLAUR	13.0726	11.1655	12.0551	12.2425	13.633	11.4552	12.101	12.484	12.9329	11.5429	12.1242	11.0258	12.3227	13.045	12.9712	12.342	11.8093	10.8843	11.8405	12.193	11.9592	12.0547
PLCB1	12.3545	9.9268	11.5546	11.5883	11.1065	13.0632	11.7912	12.0996	11.6526	10.8476	11.2544	11.5138	10.3253	12.2187	12.3493	11.5361	10.457	10.5811	10.4462	9.8524	10.9342	11.7112
PLCB4	12.1559	10.4211	11.9529	11.1958	11.8804	12.2687	12.3079	11.4719	12.5326	12.816	11.4304	11.192	9.3723	11.9636	12.0463	12.9705	11.2419	11.5947	11.0585	11.2007	11.0911	12.0079
PLCE1	10.2071	10.4154	11.2794	10.8849	11.3775	9.5475	11.4234	11.0041	10.9783	10.6763	11.6094	9.9361	12.4211	11.6341	9.9207	11.5154	9.8683	10.3644	11.0522	11.5737	9.8774	10.7059
PLCG1	11.8402	12.4932	11.8094	11.7557	12.2138	11.9612	11.5002	12.0223	13.2389	11.8895	11.5272	11.8276	11.9961	11.6108	11.6314	12.6741	12.4916	11.6425	12.7488	11.7974	11.5686	12.4415
PLCG2	9.7139	9.3597	12.0996	10.8654	10.9456	10.6406	11.1262	10.865	9.8587	10.6176	11.0121	11.4259	10.9995	10.867	9.5092	11.0052	11.1845	11.6888	13.7603	10.4374	11.2862	9.9212
PLD1	12.0011	10.634	11.6794	11.6916	12.1383	11.5864	11.2116	12.3025	11.2138	11.0619	11.472	11.3423	10.9217	11.6524	11.6944	11.57	11.7658	11.8639	11.6883	10.2843	10.876	12.0863
PLEK2	10.822	11.4267	10.5421	10.9608	10.5849	9.7594	10.7272	10.356	10.5167	10.5655	10.9042	10.4264	10.087	10.7308	10.2477	11.4384	9.9522	10.9618	10.4514	11.0374	11.749	9.81
PLG	8.964	10.3945	11.3071	10.8069	10.5429	13.1872	11.1507	9.717	10.486	9.8606	11.0691	11.0653	9.1943	10.4732	9.0125	10.8339	9.5439	15.8049	10.479	9.4373	11.0826	11.9041
PLK1	14.9989	13.0122	11.6328	10.957	11.0505	13.096	12.0927	11.6382	12.2481	12.432	11.2851	10.9341	11.2872	10.7468	14.8188	12.0286	11.6332	11.0081	11.3104	12.3125	13.3995	11.7163
PLK2	14.5818	13.5218	12.7376	13.5005	14.7667	13.7337	13.4682	14.2874	13.769	14.6626	12.5778	13.3112	13.5354	14.7437	14.514	12.3352	13.7836	13.2461	12.1375	15.5178	13.1521	14.8578
PLK3	11.181	11.1789	11.8931	12.1018	13.2238	10.9162	11.7268	12.0702	11.5017	11.3677	11.1718	11.5408	12.0107	12.0493	11.1219	11.9147	11.7597	10.987	12.1269	11.7286	10.6436	11.0832
PLK4	13.802	12.9085	12.5869	12.0052	11.3648	12.051	12.1492	11.4724	12.5105	12.5365	11.8429	11.5922	11.8855	11.9401	13.685	12.8607	12.0907	11.3724	11.8564	12.4363	12.241	12.1151
PMAIP1	13.0685	11.5586	12.6332	12.2342	10.9507	11.8144	10.4744	12.8516	13.1134	10.8557	13.5705	12.8796	12.3951	12.5141	13.0379	10.3382	11.5784	10.7456	11.7724	11.9267	12.2229	10.4546
PMEPA1	11.8335	10.1633	10.165	12.5159	13.8042	11.0968	10.5942	12.7123	13.3976	13.2968	11.8037	11.6692	11.5634	13.1565	11.647	13.0781	13.9817	11.8421	10.797	12.919	11.2741	12.7483
PML	12.3146	12.0847	12.3785	12.6331	13.2332	12.1973	11.9602	13.6642	13.0452	12.9969	12.5721	13.2657	13.2094	13.123	12.1578	11.6578	13.4648	12.2566	13.5256	13.2742	11.9386	12.3375
PMS1	12.197	9.1735	10.7162	9.5591	10.2139	8.9101	11.0394	9.4674	9.3247	10.9361	9.4996	11.599	10.391	9.0709	12.9348	10.2486	10.4032	9.9663	11.432	9.7629	11.905	9.1443
PMS2	13.952	14.3188	11.9589	13.439	12.7776	13.4594	12.5694	13.9161	13.3474	13.5766	14.1873	11.6831	13.4195	13.0005	13.9837	12.1845	12.5654	13.3642	12.9302	13.7623	12.6646	14.0606
PMS2P3	12.8591	11.242	10.2306	10.3654	10.9617	10.9828	9.2398	11.8992	11.4581	11.2102	12.7193	10.7876	10.5262	10.8071	12.8886	9.8782	10.8082	11.1514	10.9529	11.1371	11.5785	11.4036
PNKP	10.9808	13.2502	11.9654	11.7895	12.3765	13.4201	11.7096	13.2407	13.0053	13.0228	12.1836	12.4919	12.8324	12.6132	11.2132	12.7937	12.3585	12.578	12.6321	13.4313	11.0544	12.7995
PNPLA2	11.6481	14.6286	12.0996	14.1678	13.518	14.9346	13.2721	13.6591	13.8528	13.9478	13.0165	12.8963	13.7585	14.0335	11.7496	12.8813	14.3353	13.3746	13.0893	15.0342	13.0387	13.016
POLB	13.2775	12.2927	12.5409	12.6093	11.9608	13.0379	12.5727	13.0664	12.6179	12.3203	12.4689	11.5523	13.8907	12.7523	13.2087	13.4394	11.9777	12.0137	12.0605	14.0029	11.9786	12.5371
POLD1	10.0624	11.0517	11.3332	9.7096	10.2808	10.8577	9.5311	10.3008	10.8499	11.2286	10.2044	11.3667	10.4119	10.1396	10.2786	11.3634	10.2387	10.7102	10.2696	11.0464	12.4945	10.9437
POLD2	15.1036	13.4888	12.8742	12.5547	12.4666	13.6431	12.0697	13.8479	13.1024	13.3003	12.9093	13.4881	14.0379	12.5624	14.965	12.6121	12.6751	13.3375	12.0464	13.4362	14.4666	12.9394
POLD3	12.9118	12.0185	11.4913	12.3128	11.5377	12.1252	12.2513	11.7901	12.4196	11.8806	11.674	12.7283	12.289	12.1001	12.8468	11.5807	12.1776	11.7594	11.7668	11.6008	11.6748	12.2606
POLD4	8.1259	12.2502	11.593	11.7766	10.4983	9.8647	11.369	10.6829	10.7547	11.4739	11.4908	12.0255	11.5197	11.0821	8.1186	10.8793	11.4593	10.9418	11.3008	11.1764	9.7856	10.9599
POLE2	13.1279	11.3487	11.1865	10.8485	10.3751	11.7286	11.9211	10.3516	11.5139	11.0846	10.7791	11.643	10.5393	11.5786	13.032	11.9279	10.5763	10.0342	10.8555	11.2499	12.1009	11.1159
POLL	11.337	11.4997	10.8731	11.3094	10.5771	11.1567	10.7886	11.2991	11.2763	11.2006	10.3001	13.546	12.6856	11.2138	12.3934	10.7659	11.6016	11.4095	11.5868	11.8396	13.9553	10.6438
POLR2D	13.7529	12.4149	11.7124	11.9027	12.0356	13.0638	11.2996	12.4454	12.4714	12.4688	11.8292	11.9794	12.4179	11.7369	13.6607	12.3162	12.0027	12.0694	11.7345	12.4117	12.2796	12.4851
POLR2H	10.0598	12.5699	12.4458	12.7584	12.0812	13.2294	11.9068	12.9942	12.5253	13.004	12.5417	12.4341	12.7205	11.9757	10.2014	12.9649	13.0879	11.975	12.3738	13.1787	12.4407	12.8183
POLR2J	11.4176	10.8624	11.0164	10.7473	10.6419	9.8245	12.336	10.2736	10.5627	10.5379	11.0002	11.5321	10.3565	10.9423	11.4274	10.5632	10.9891	10.5774	10.5829	10.742	11.1435	11.4049
PORCN	7.3956	9.877	10.8802	11.2929	10.8051	9.9086	10.1631	9.3657	9.8036	10.6984	10.9462	12.1654	10.3871	10.1016	7.8918	10.2237	9.0814	10.5946	11.0619	10.701	9.7373	9.4917
POU5F1	12.6809	12.1922	12.9835	12.8713	12.3795	10.7506	12.4212	11.1598	11.9205	12.0396	12.6802	11.5515	11.5859	12.1142	12.5024	13.2819	11.5295	11.6242	11.8004	11.7992	11.2542	12.2968
PPAP2A	13.2543	11.1147	10.5357	11.7842	13.2828	13.0197	11.0291	12.4205	11.4883	12.7972	11.2855	10.4202	12.7594	12.6076	13.2246	10.3667	12.1676	13.0782	12.1699	11.1886	12.1694	10.9507
PPAP2B	14.4171	13.5032	12.3902	12.967	13.9455	13.3815	13.0223	12.5456	12.9215	13.8136	12.7068	11.6248	12.844	13.4618	14.1869	12.9075	13.4747	14.4722	12.957	12.6803	13.092	12.4542
PPARD	11.9444	12.0897	12.4732	10.7949	12.5774	12.6	12.1924	12.8673	12.869	12.0417	12.4848	11.4612	11.7131	12.0955	11.9346	11.5322	12.341	12.0169	12.4817	12.07	11.4879	12.4487
PPARG	12.1192	10.4248	11.0581	11.4233	11.0746	10.6377	11.6742	11.0199	10.5376	10.9716	11.3046	11.2541	10.9549	11.4146	11.8462	11.8262	10.2723	11.1112	10.5418	10.1343	11.862	11.2706
PPARGC1A	11.7287	10.2196	11.1205	10.6844	10.5079	10.9644	11.5437	9.5224	10.6877	10.3706	11.1979	11.1687	10.9787	11.0508	11.8612	10.9931	9.7456	12.2228	10.736	9.7056	12.22	11.0884
PPARGC1B	10.3532	10.5685	11.2636	11.1953	11.1922	10.4818	10.7532	10.8726	11.3468	11.8078	11.3996	10.7952	11.3892	11.0752	10.2501	10.7598	11.5828	11.4067	11.3075	10.6143	9.8424	11.0647
PPAT	13.8486	12.5735	13.0044	12.317	12.1021	12.8497	12.9199	12.0209	12.3375	12.4906	12.4157	12.0959	12.0884	12.3773	13.6546	12.723	12.2853	11.8579	12.0383	12.3864	12.4142	12.5719
PPBP	4.5588	10.8603	11.7694	10.9359	11.0783	9.6772	11.1858	10.6417	11.0888	11.1307	11.5351	12.0074	10.6951	11.3869	5.8977	11.814	10.6055	11.29	11.2284	10.6083	10.2896	11.6583
PPIB	17.5162	14.8325	13.5245	14.5277	15.9062	16.3521	14.7579	15.8583	15.1171	15.4942	14.8486	15.3234	15.811	15.1571	17.4827	14.2277	15.4885	15.4623	14.641	15.2714	15.8631	14.843
PPID	13.2607	12.0153	10.6155	11.4086	11.2099	12.0542	11.0419	11.3716	11.1204	11.1655	11.1468	11.2691	11.5617	10.7967	13.2488	11.0844	11.0473	11.8563	11.5628	11.5855	11.5586	10.3923
PPM1D	11.2495	11.4425	11.6316	11.6134	13.1035	11.5045	12.5264	10.5397	10.8187	11.6311	11.2658	11.3695	10.825	10.7012	11.3974	12.0837	10.578	10.5159	10.8052	10.52	10.8448	11.4921
PPP1R15A	11.9689	11.5336	12.268	13.0512	13.0333	11.491	13.492	12.3187	13.1776	11.7334	12.0912	12.0636	12.2787	12.9083	11.793	12.3317	12.1055	11.39	13.6908	12.14	11.7347	12.1097
PPP2CA	16.4997	14.9273	13.5533	14.1873	14.3182	16.1324	13.7995	15.175	14.6097	14.5661	14.2412	13.6774	15.5444	14.2668	16.4847	13.7413	14.8596	14.3615	13.9773	14.8692	14.9278	13.9325
PPP2CB	13.6564	14.0578	11.8479	12.7962	13.5977	13.8935	12.9124	13.7978	12.979	13.3112	12.5301	12.395	13.4598	13.3688	13.6382	12.4756	13.0125	13.2647	12.5443	13.5342	12.501	12.7093
PPP2R1A	7.2247	9.8865	10.9993	10.9957	9.7711	9.1362	11.1081	9.1329	9.33	10.153	10.6369	11.8823	10.5651	10.0308	6.585	11.3503	10.5553	10.3644	10.7035	10.1315	12.8762	9.934
PPP2R1B	9.7106	10.8555	10.964	10.7878	10.284	11.2638	10.9619	11.4689	10.8974	10.3838	11.2766	10.4512	12.8266	11.3813	9.4727	11.0048	10.5358	11.7841	11.8075	10.9173	11.4761	11.3875
PPP2R2B	7.4275	10.2653	11.0907	11.0389	10.0171	8.341	10.9706	9.852	10.5081	10.2725	11.0582	9.2022	9.9512	10.6109	5.3003	10.2767	9.3984	10.5601	9.6169	9.935	10.0606	11.0121
PPP2R2C	9.9788	10.1395	11.7452	10.9833	10.8128	13.6788	11.2819	11.1259	12.1031	12.7772	11.6419	11.7218	9.8556	10.8823	10.0139	11.176	9.139	11.871	10.3409	11.8711	10.8122	10.6085
PPP2R4	13.6972	13.7563	12.158	13.299	13.4986	15.0944	12.6657	14.3212	13.5229	14.022	13.5389	12.5808	14.177	13.9784	13.4459	13.3428	13.679	13.6673	12.3436	14.2782	12.3983	14.0827
PPP3CA	13.4204	13.2462	12.393	12.8554	13.1576	14.3087	12.3466	12.2493	12.7759	12.8055	13.1124	12.4043	14.6121	14.3016	13.2983	12.5327	13.3272	12.7428	13.0346	11.5768	12.9015	11.8302
PPP3CB	12.6236	13.3694	12.6095	12.8079	13.3146	12.904	13.0958	13.0005	13.1845	13.1885	12.4922	12.3688	13.7008	13.0798	12.3754	12.9227	13.2723	12.5444	12.7979	13.5494	11.9129	12.6623
PPP3CC	11.9574	11.1542	11.8378	12.2012	12.2113	11.3254	11.9089	12.1837	11.2176	11.8789	11.6568	11.7017	12.2396	11.8706	11.9435	11.0189	11.8159	11.3738	13.0026	11.8254	11.5628	11.5192
PPP3R1	10.2656	11.5371	12.1268	11.3639	11.7952	12.9868	12.0976	11.502	11.4946	11.9862	11.8299	9.4203	12.3823	11.9054	9.7585	12.0835	11.9022	11.4953	12.3978	12.2711	11.0151	11.717
PPP3R2	12.1813	9.7732	11.673	11.5058	10.4522	8.9244	12.3448	9.3176	9.5146	10.9982	10.7346	12.7263	10.7554	10.3023	13.3399	11.0219	11.5029	11.0308	11.3305	10.3143	13.2364	10.261
PRAME	12.712	10.4828	11.7104	11.0178	10.885	11.5864	11.7433	10.1959	10.5073	10.6954	11.3598	12.5989	10.1047	10.5104	12.3944	11.2596	10.4332	10.3926	10.4876	10.1784	11.7333	11.5028
PRC1	11.9864	11.9691	11.7251	10.7575	11.0068	11.7156	12.7474	11.8229	12.4094	12.4532	11.5025	11.1639	11.9568	11.3874	11.7445	11.7153	11.438	11.112	11.213	12.6179	13.2311	11.4988
PRDM1	10.9955	10.8583	12.0566	12.0728	12.297	10.0741	11.2036	11.5722	11.7503	10.9129	11.7037	10.9056	10.631	11.8579	10.9615	11.8631	12.2676	11.0513	12.2455	10.6675	10.2803	12.1045
PRDM14	9.5279	10.5254	11.3056	11.0184	9.9444	9.1114	11.1334	9.0683	10.1282	9.0692	10.6288	11.6221	9.5473	10.5868	9.6208	11.7787	9.9429	10.0467	9.8019	9.6558	10.8391	10.9368
PRDM2	11.4432	12.8116	12.9128	13.0795	13.2912	13.3931	12.1244	13.3681	12.7608	12.4884	12.6793	12.9852	13.3112	13.3497	11.4295	13.1131	13.6526	12.6323	13.8122	13.1461	13.3287	12.1385
PRDX6	15.7654	13.1468	11.3857	12.33	13.1363	15.2331	12.4125	13.1687	13.578	12.6718	12.546	11.3893	13.5101	12.9742	15.7173	13.0565	12.8433	14.4402	12.4276	14.2465	14.2427	13.9298
PRF1	5.3397	10.0978	11.4191	10.9113	10.5362	9.4015	10.0162	10.1035	10.4538	10.4219	10.4791	12.0104	9.7994	10.3287	5.2244	10.8821	9.2278	10.999	11.6675	10.0537	9.1668	10.0254
PRICKLE1	9.3972	11.1036	11.8551	11.973	12.8431	10.4508	11.7863	11.2043	11.122	10.9865	11.742	11.5392	10.1316	12.362	9.6428	11.5057	12.3042	10.6749	11.7538	10.2512	11.8437	11.7024
PRKAA1	13.5937	10.4499	11.6849	12.1143	12.36	11.5305	11.3345	11.9224	12.3285	12.1245	12.0064	11.2174	11.711	12.6347	13.455	12.8445	12.1978	12.989	12.766	12.6425	12.4487	12.3717
PRKAA2	11.4616	13.3891	11.8502	10.3947	11.0866	8.7315	12.3169	11.9881	11.8436	12.2403	11.034	11.2908	12.0184	12.2312	11.7798	11.2086	11.9282	11.1563	10.8725	12.7017	10.5706	11.4061
PRKAB1	12.1314	12.9932	11.7039	11.752	12.21	13.2788	11.8642	12.9427	11.4203	12.3011	11.8334	12.0056	13.041	11.9807	12.0958	11.0215	12.4149	11.6911	12.4458	11.9876	11.3951	11.787
PRKAB2	12.7108	11.1205	11.8281	12.1104	11.7301	11.7326	12.2203	11.9114	12.559	11.3539	11.8486	10.8541	11.5203	11.6736	12.757	11.9886	11.3356	12.6954	10.9912	11.9751	11.4564	12.6729
PRKACA	13.7129	13.7942	12.5585	13.1157	13.2245	13.8315	12.5596	13.8953	13.2393	13.5297	13.0991	12.6814	14.7996	13.456	13.9055	13.1062	13.6472	13.7906	13.2718	13.5768	13.4512	13.788
PRKACB	13.3739	11.6041	11.98	11.2376	11.9781	11.6582	12.4855	15.3912	11.594	11.3596	11.3686	10.3839	10.2807	12.8051	13.2289	12.1543	11.193	11.8538	12.7288	16.2552	11.7827	12.3335
PRKACG	6.5987	10.0029	11.2335	11.247	10.384	9.012	10.976	8.9951	9.7031	10.6072	10.9515	9.9498	9.8857	10.38	4.7697	10.9044	9.2777	10.1228	9.4903	9.9637	10.7467	10.0101
PRKAG1	14.1908	13.5423	11.0612	11.9667	12.3754	13.8264	11.769	13.2382	12.5322	12.1208	12.0447	11.1374	13.16	12.2425	14.0089	11.6774	12.85	12.4281	11.8045	13.0258	12.6084	12.5684
PRKAG2	8.9531	11.5223	11.1792	12.0995	10.8808	11.0989	11.5081	12.1557	11.3621	11.1894	10.9778	9.6239	12.4541	11.2268	8.7934	11.0151	11.0751	13.3559	11.8564	12.219	10.7933	12.3697
PRKAG3	4.6695	10.0644	11.5912	11.122	10.1524	8.7901	10.3796	9.5263	9.7462	10.1093	10.9182	11.8337	9.8632	10.3277	4.7697	11.3034	10.0813	10.5514	11.0325	10.0655	11.8778	9.5747
PRKAR1A	15.7336	14.5749	12.973	13.2874	13.8055	15.3911	14.0513	14.0207	13.6232	14.8158	13.5836	13.3149	14.5653	13.4136	15.6996	13.7873	13.7622	13.8944	13.6076	14.1766	14.051	14.07
PRKAR1B	8.8859	10.2964	10.7258	10.7699	10.6739	11.2373	11.4673	10.9377	10.0334	11.3908	11.1959	12.5335	10.8299	10.3258	9.1316	11.0418	11.3009	10.8913	11.4021	10.6743	12.2268	10.2224
PRKAR2A	13.4672	12.6674	11.8079	12.0596	12.565	12.6111	12.3337	12.6772	12.655	12.1548	12.4017	10.4876	12.9795	12.7078	13.3631	12.066	12.3463	12.5622	11.8938	13.0447	12.246	12.9432
PRKAR2B	12.9016	13.4596	12.0667	12.9045	12.4433	13.5192	12.8699	12.755	12.4736	13.7037	12.0488	11.5478	13.6989	12.4814	12.8882	10.9182	13.1439	12.3105	12.0846	12.9026	11.4452	14.6182
PRKCA	13.8901	11.1486	11.7073	11.73	12.6187	11.1384	12.2427	10.8688	10.7944	11.2846	10.4953	9.5732	9.566	11.1894	13.867	11.6209	8.9213	11.8416	12.0831	10.2278	12.4814	11.6996
PRKCB	11.8932	11.2584	11.8796	11.2717	10.8206	10.6114	10.8365	10.6785	11.0862	10.7253	11.7478	11.7377	9.6735	11.6188	11.6802	11.3111	10.7926	11.5167	13.8294	10.5125	11.4199	12.1171
PRKCD	12.5368	13.6502	12.1155	11.9356	11.4396	13.6789	11.7782	13.4858	12.9095	13.3188	12.5113	12.1322	12.122	11.8917	12.7285	12.1247	12.3458	12.1469	12.2756	13.0045	11.5671	12.8255
PRKCE	12.2425	11.3571	12.4986	11.8711	12.1795	11.983	11.6132	13.0701	11.3547	12.334	12.3754	11.7334	13.4119	11.4722	12.3415	12.584	12.2547	11.717	12.9543	13.4	11.3672	10.2923
PRKCG	6.5704	2.4512	8.2654	0	3.5865	5.0446	0	6.5757	4.0032	0	6.7728	10.1282	6.6943	5.5197	6.5543	6.2799	7.5355	9.2139	4.811	0	9.9128	5.8746
PRKCZ	11.2372	10.9367	9.4984	9.6466	10.0247	11.7094	9.8468	11.9409	11.0157	9.9214	8.8539	10.946	11.2223	10.7648	11.4082	11.6059	10.9354	11.2733	10.9355	11.818	11.145	10.0664
PRKDC	14.0565	12.9425	12.4103	12.8314	12.4837	14.1547	12.5955	12.688	12.6827	12.8585	12.3068	12.9219	13.5981	12.1886	14.0175	13.6493	13.3339	12.0681	12.8043	13.5477	12.7878	12.397
PRKG1	8.6961	12.3654	11.3764	11.2187	12.9561	10.844	11.2104	12.2388	11.3955	13.1264	12.3171	13.0125	10.6585	12.268	8.5889	11.6291	12.175	11.4577	12.0857	11.7193	11.2326	11.2812
PRKX	11.9533	10.8195	12.1895	11.4197	11.4049	11.219	12.191	11.8794	12.0853	11.5872	11.7994	10.8354	10.519	11.7561	11.8706	11.9101	11.3735	11.0388	12.9182	10.7438	11.0374	12.3106
PRL	4.164	10.241	11.059	10.9927	10.2437	7.7933	11.7613	10.1825	10.1149	9.6296	10.6522	11.9496	9.375	10.2613	6.7567	10.1624	9.1129	9.5979	9.4278	9.4819	10.1836	10.7289
PRLR	5.5855	9.9334	11.4988	10.8223	10.328	8.9197	9.3573	9.4411	10.1979	10.431	10.4659	11.6883	8.8495	9.8948	5.6875	11.9263	9.241	10.0431	9.9111	9.4885	9.9926	10.3103
PRMT1	14.1908	12.3442	11.2052	12.0576	11.5863	13.75	11.2042	12.3838	11.9366	12.6316	11.7389	9.7561	12.6028	11.8835	14.2329	12.4911	11.6469	11.3703	12.137	12.8612	12.8254	12.8619
PRMT6	11.8745	10.0155	10.5485	11.3834	10.1628	10.3694	11.0477	9.5089	9.792	10.6686	10.0785	12.3008	10.1031	9.851	12.3961	10.9686	10.4997	10.3486	10.5766	9.8743	11.6942	10.4008
PRMT8	6.6264	10.2716	10.4647	10.4525	10.0285	8.9149	10.3082	8.9614	9.6429	8.9473	10.0578	11.3939	9.819	10.0236	5.4412	10.305	9.3627	9.4282	8.7307	8.8522	11.4318	9.6813
PROK1	6.9672	9.4892	11.1184	9.8112	9.6869	8.2902	9.9402	8.9442	9.5965	9.3565	10.1136	10.6492	9.3455	9.832	5.7964	10.4943	8.9322	9.3497	9.6446	8.713	10.0107	10.2582
PROK2	8.3081	9.6046	10.6276	8.7053	9.8593	7.9321	11.0129	9.6863	9.9213	9.8847	10.6551	10.0859	9.4724	10.4413	7.9983	11.3681	9.3945	10.1279	10.6175	9.8843	9.8487	10.4739
PROM1	10.9727	9.6341	10.8077	11.7491	10.4394	9.5475	11.1678	11.4897	11.2002	9.3793	10.3581	10.2742	10.1174	10.7138	10.9139	12.5831	9.7731	10.5223	9.978	9.5274	10.6545	12.1138
PRR15L	11.0399	12.6563	11.711	11.824	10.8996	15.3346	12.3959	13.0912	12.6039	11.4241	11.9429	11.4143	11.5376	11.9025	10.5918	13.0465	12.3788	12.35	10.4644	12.8584	10.4294	12.4134
PSG2	7.4586	11.4993	12.5588	12.5514	11.8661	10.0128	12.7443	11.5614	11.6319	11.4753	12.4434	10.798	10.4589	12.4944	7.1751	12.643	10.4313	11.0335	11.6596	10.6627	9.0942	13.1409
PSIP1	15.1071	13.3626	11.5057	10.8988	11.1543	12.0068	11.3129	11.5103	13.3519	11.829	10.9498	11.3833	12.2659	11.1921	15.1208	11.2033	11.937	11.112	12.887	11.4688	13.5104	11.5377
PSMD2	14.9856	13.7812	13.1883	13.0067	13.5177	15.6083	13.5681	14.3798	13.8544	13.9173	13.445	13.6644	14.3957	13.6976	15.2181	14.5698	14.6362	13.3908	13.3887	14.2383	14.0352	14.6876
PSMD7	14.9339	11.5748	11.5735	11.2974	12.0665	14.0261	11.891	11.8895	12.146	11.2966	11.9847	12.2148	11.7677	11.7662	14.8151	12.5289	11.3939	12.0725	11.3051	11.7978	13.3448	12.1055
PSMG1	14.8326	12.3104	11.2539	11.5324	11.5451	12.0218	11.8656	11.9606	11.9833	12.2625	11.479	11.7753	12.6306	11.2122	14.9561	12.2642	11.9441	11.5596	11.5397	11.7123	13.1651	11.9233
PSRC1	12.1014	11.1772	10.6312	10.2564	9.8784	9.1155	11.0265	9.3721	11.1807	11.5601	9.8384	12.142	9.9387	10.2243	12.0241	10.7495	10.5278	10.0252	8.7591	10.7738	11.0123	10.4016
PTCH1	11.317	10.9465	11.1291	10.9734	10.5429	10.5512	10.5527	11.0096	10.546	10.3867	10.6398	11.0527	9.3154	11.1423	11.3434	10.4576	10.0653	10.5184	11.308	9.1931	11.0885	10.7416
PTCH2	8.1063	9.151	10.3694	11.2251	10.4047	8.1098	10.0149	9.8929	8.591	9.7599	10.1241	10.6284	10.0376	9.5292	7.9282	10.2486	10.3865	10.3166	10.943	9.4797	8.3933	9.4119
PTCHD1	5.935	9.0646	10.3477	10.4289	8.7545	6.938	9.6414	8.5186	10.1843	9.77	9.9998	9.3468	8.5207	9.6549	6.4245	9.6282	7.1063	9.4923	9.0922	8.842	10.1087	10.1237
PTCHD2	6.5704	8.5628	10.0422	8.9207	9.5129	9.3458	8.485	8.2656	9.4798	9.3488	9.1817	11.1548	9.6778	8.9997	6.2049	10.3972	8.7717	9.622	9.5614	9.3676	9.8117	7.9091
PTCHD3	6.1792	10.0438	11.2453	10.093	9.9743	8.444	11.0773	10.4951	10.0345	9.3314	10.9188	10.4695	10.6628	10.6101	4.969	10.9044	8.3446	10.1627	10.2131	9.9621	9.932	11.5639
PTCRA	5.199	2.8592	9.0923	7.1975	4.24	5.0446	0	0	3.686	4.5625	6.6151	8.7306	6.5885	7.1982	6.0375	0	4.5256	9.0066	10.2457	1.6692	9.7085	4.319
PTDSS1	13.9391	12.1683	11.6217	11.3183	11.3648	13.7039	11.6771	12.0768	11.9299	11.8001	11.7464	11.133	12.8222	11.8254	14.0009	13.2791	11.7688	12.0803	12.4278	11.1655	12.6009	11.9845
PTEN	14.3975	13.5183	13.0778	13.2455	13.6878	14.0051	13.4629	13.2908	13.9701	13.782	12.9588	12.1242	14.3751	13.6492	14.42	13.6475	14.4192	13.2844	13.7713	13.7515	12.8494	13.3558
PTGR1	12.0435	11.5349	11.0665	12.3204	11.1244	11.338	10.5026	11.3309	12.115	12.0095	10.4053	11.192	12.8573	11.7141	12.3375	11.0283	12.2668	12.006	10.183	12.09	11.754	10.6846
PTGS1	11.8424	9.3753	9.0042	9.4336	9.0413	8.9895	9.4137	10.7254	9.1648	9.2051	9.7008	8.3677	10.2693	10.0637	11.674	8.5472	10.5314	9.9204	9.9984	9.3191	13.1318	8.6607
PTGS2	11.4441	9.7465	11.2	11.6078	11.0645	9.1965	11.6597	9.6426	10.9526	9.6089	10.8421	9.5039	9.6495	11.6184	11.3844	10.8551	9.741	10.0921	12.0476	10.2602	10.8076	12.0123
PTHLH	7.0718	9.8239	9.3473	9.5541	10.5024	7.8242	10.3644	9.0497	9.1305	8.5815	9.7918	8.8683	7.08	9.8578	7.4331	9.7411	9.3866	9.1123	9.5221	8.6673	8.1652	11.0357
PTK2	13.2249	13.197	12.1601	12.2274	12.6958	14.0428	12.6061	12.9467	12.4387	12.7262	12.4286	11.9233	12.5571	12.4927	13.2473	13.731	12.4923	12.479	11.9135	12.9321	11.9356	12.3081
PTN	10.7716	9.5228	10.6342	11.4528	12.9464	9.6256	10.8956	9.7909	10.0213	10.3659	9.462	10.5747	9.6713	11.6009	10.9847	9.9162	10.9956	9.7649	9.9622	9.7629	11.0949	11.2688
PTP4A1	14.2404	13.0607	11.8944	12.4671	13.0776	13.2032	12.2024	12.5856	12.2113	12.9165	11.9582	11.1899	12.5909	11.4612	14.1972	11.3287	12.9385	13.7754	11.7317	12.2255	12.7005	12.1498
PTPN1	12.5016	13.6274	12.4181	11.9938	11.5675	12.832	11.3198	12.3454	12.2304	11.4779	11.9039	11.841	12.3466	11.5519	12.4999	12.1862	12.3346	11.2302	12.4331	12.0159	11.1133	11.946
PTPN11	13.4916	12.8945	12.5522	12.5066	12.3088	13.0233	12.7671	12.6051	12.3874	12.2035	12.5994	11.698	12.272	12.503	13.6177	12.9767	12.4957	12.2474	11.9311	12.3751	12.3159	12.5885
PTPN5	6.9454	9.7864	10.1912	10.3404	10.0863	8.1264	10.3438	8.9671	9.467	9.8592	10.1704	11.3314	9.5637	10.0007	6.0375	10.1492	9.4804	10.166	10.3845	8.9792	8.3004	10.5212
PTPRC	11.1622	7.3857	11.5591	11.0889	8.2341	9.6631	10.8871	9.4081	8.691	10.3037	9.3067	15.0591	10.141	10.045	12.7821	9.1714	11.1435	10.4489	12.8557	9.5124	14.1002	9.2093
PTPRR	8.375	10.106	11.1709	10.2156	9.4462	8.3831	11.146	9.0762	9.6126	9.6841	10.5555	9.5073	8.6447	10.452	9.2027	9.3297	8.8825	9.8448	10.616	8.8108	11.074	10.3974
PTTG1	11.6208	9.6836	10.7409	11.0603	9.9076	10.1853	9.4622	9.0788	9.4989	9.1532	9.8192	11.7701	10.4825	9.4061	11.98	9.7504	10.1259	10.2502	10.4799	9.5879	13.0877	8.7294
PTTG2	15.0623	12.4508	12.2033	11.2256	10.8456	11.9009	12.236	11.8722	12.2533	11.9319	11.774	9.1382	11.4796	11.4408	15.0006	12.1475	11.1534	10.7866	11.3656	11.6159	13.4398	11.6033
PUS1	12.4647	11.3708	10.9313	11.6748	11.2224	13.0277	10.9497	12.3662	10.9543	11.97	11.1601	12.6981	11.2267	10.5197	12.5916	10.7516	11.4327	10.8873	10.9876	11.5675	11.323	11.2242
PVR	11.5005	10.3428	11.2204	11.2402	10.866	11.5879	10.75	10.4462	10.3579	11.1948	10.8509	10.3747	10.0442	10.6125	11.3833	11.5621	10.2829	11.2168	10.4215	10.3106	12.5274	10.7842
PYCARD	11.578	12.5665	11.0196	11.5976	11.4467	12.5835	9.9687	13.358	14.3714	12.6012	11.4476	11.7319	12.5931	11.8763	11.5675	10.4887	13.1799	12.2566	11.8617	13.5511	10.8115	13.5246
PYCR1	12.3362	11.5157	10.7342	10.8013	11.3181	12.5481	12.6072	11.2878	10.7507	13.3916	10.8338	12.1774	11.5058	11.2928	12.2888	12.6532	11.8963	11.0557	9.48	12.203	11.4692	11.9227
PYGL	13.3324	12.6283	11.05	10.6441	11.1665	13.4637	10.3583	11.9613	10.9075	12.0174	11.0637	10.2492	10.712	12.0193	13.3315	10.8527	11.6291	12.2555	11.0602	10.9653	11.9168	10.4843
QDPR	13.6172	10.4873	12.6178	13.7743	10.7404	12.8812	11.5191	14.5356	12.2137	13.1589	12.3445	10.7517	16.0844	12.6823	13.5922	11.4113	12.7739	14.6189	11.5132	13.5819	12.1699	12.651
QSOX2	11.7477	10.5087	10.201	9.9309	10.4149	11.1847	10.8467	10.7034	10.2057	10.1263	10.4435	10.1039	10.7666	10.5282	11.7881	10.1793	10.4456	10.2174	11.1108	10.4809	10.461	10.3405
RAB23	12.9748	11.4682	11.5326	11.1555	13.3805	11.1496	12.3158	11.5907	11.417	11.0741	11.603	10.3912	10.9909	12.2561	13.0116	10.6956	11.36	11.0415	10.7166	10.5808	11.4806	11.6102
RAB25	11.6832	13.0308	11.276	12.7417	12.4673	14.705	12.9244	13.6183	13.875	13.3295	12.4631	11.1531	13.7691	12.468	11.7555	13.1313	13.3117	12.3271	9.4402	13.8568	11.2542	12.9952
RAB27B	11.9485	12.2845	10.7387	12.2303	12.2887	12.8873	9.621	12.3253	12.1877	9.1729	11.8916	12.6192	9.9243	12.3113	11.9218	9.929	10.4776	11.4226	8.762	12.836	11.5179	11.3439
RAB4A	13.6562	12.8116	11.9404	12.1009	12.7719	13.3756	12.7138	13.2137	13.3061	12.1217	12.7674	10.4406	13.1023	12.2011	13.6002	13.0927	12.8303	13.1056	11.8435	13.3802	12.1488	13.5018
RAB6B	8.3167	10.1667	11.6548	10.3079	10.8744	9.367	10.6098	9.7989	9.9619	10.4819	10.9338	11.5543	8.8946	10.2613	9.1001	11.244	9.635	10.1709	10.864	10.0025	11.7641	11.2256
RAC1	16.0201	14.8356	12.7326	13.93	14.2514	15.3293	13.6743	15.9428	14.3421	14.6811	14.1056	14.1924	15.118	14.2633	15.9865	14.0747	14.9286	14.221	14.1059	14.3914	14.3369	13.7558
RAC2	12.5363	10.2022	11.4998	10.1328	9.8485	11.4942	10.5446	11.251	10.6689	11.0111	9.9963	11.4892	12.0738	10.6914	12.4683	10.9445	11.358	10.7124	13.9997	11.0471	11.2788	9.6087
RAC3	11.6532	13.0799	10.8272	11.7948	11.1447	12.7643	11.7878	11.437	12.0551	14.0878	11.3396	11.4232	11.3438	10.5811	11.4996	13.5373	12.7082	11.8084	10.2356	12.4383	10.7048	11.8218
RACGAP1	12.916	12.6537	11.284	10.4543	10.6714	12.1262	11.8063	11.7004	11.804	11.7806	11.0751	10.7952	11.5922	11.3512	12.7883	10.9931	11.374	10.2394	10.9374	11.6274	11.7272	10.9495
RAD1	12.2159	11.074	11.8073	10.3815	10.9736	10.8738	10.2508	10.9442	11.0063	11.1479	10.7664	11.0515	11.0183	10.6869	12.0998	12.0324	10.4456	10.6841	11.1939	10.6752	10.7781	10.9169
RAD17	13.2457	12.8625	11.9885	12.0833	11.7744	12.9118	11.8631	12.3432	12.8402	12.1641	12.5669	11.6839	12.1952	12.4842	13.2207	11.7031	12.0271	12.1866	11.7587	12.2087	11.9029	12.2543
RAD18	12.4785	11.7017	11.1718	10.3109	10.4845	11.7662	11.4621	11.1417	11.2545	11.445	10.8803	11.0931	10.9181	11.0775	12.6399	11.666	10.6679	10.7888	10.7942	11.0714	11.6164	11.5996
RAD21	15.9501	15.083	12.6847	12.2883	12.9373	15.152	12.0018	13.8433	13.6524	13.0124	13.1243	12.996	14.1656	12.4369	15.9816	14.6712	13.6504	12.8993	12.4987	14.0219	14.3158	12.9853
RAD23A	14.2037	13.7289	12.0046	12.487	12.5961	13.7468	11.9065	13.4637	12.7542	13.1008	12.7528	11.3639	13.9328	12.7254	14.1309	12.5579	13.2385	12.8108	12.6569	13.4629	12.8082	13.3971
RAD23B	16.1014	14.6569	13.4718	14.082	13.9092	16.2702	13.6974	14.5417	14.6671	13.9706	14.2746	11.6741	14.4662	14.2793	16.1043	14.0732	14.3602	14.7334	13.304	14.5326	14.3807	14.4137
[truncated: 589 more rows]

## Sheet: Supp Table S2
Supplementary Table S2
Record No.	discontinuation_reason_c	discontinuation_time_c	response_wk28_c
1	Disease Progression	8	PD before visit
2	Adverse Event	28.4286	SD
3	Disease Progression	180.857	SD
4	Disease Progression	10.8571	PD before visit
5	Disease Progression	13.1429	PD before visit
6	Patient decision	49.8571	SD
7	Adverse Event	13.2857	PD before visit
8	Disease Progression	10.8571	PD before visit
9	Disease Progression	6	PD before visit
10	Disease Progression	26.2857	PD before visit
11	Disease Progression	16	PD before visit
12	Adverse Event	4.42857	withdraw before visit
13	Disease Progression	8	PD before visit
14	Adverse Event	31.8571	SD
15	Disease Progression	7.85714	PD before visit
16	Disease Progression	6	PD before visit
17	Patient decision	5.85714	withdraw before visit
18	Adverse Event	8.71429	withdraw before visit
19	Adverse Event	3.85714	PD before visit
20	Disease Progression	44	SD
21	Adverse Event	4	withdraw before visit
22	Adverse Event	4.14286	withdraw before visit
23	Disease Progression	51.2857	SD
24	Disease Progression	25	PD before visit
25	Disease Progression	6	PD before visit
26	Disease Progression	6	PD before visit
27	Disease Progression	83.8571	PR
28	Disease Progression	12.8571	PD before visit
29	Adverse Event
30	Disease Progression	75	SD
31	Adverse Event	16	withdraw before visit
32	Disease Progression	12	PD before visit
33	Adverse Event	22.2857	withdraw before visit
34	Disease Progression	42.8571	SD
35	Adverse Event	43.1429	PR
36	Disease Progression
37	Adverse Event	11	PD before visit
38	Disease Progression	20	PD before visit
39	Disease Progression	7	PD before visit
40	Disease Progression	6.57143	PD before visit
41	Disease Progression	31	PD
42	Disease Progression	15.8571	PD before visit
43	Disease Progression	1.14286	PD before visit
44	Adverse Event	5	withdraw before visit
45	Disease Progression	7	PD before visit
46	Disease Progression	34.1429	PR
47	Disease Progression	8.85714	PD before visit
48	Disease Progression	13.4286	PD before visit
49	Disease Progression	7.14286	PD before visit
50	Disease Progression	48	PD
51	Disease Progression	8	PD before visit
52	Investigator decision	14.5714	PD before visit
